# Supplementary material for: Transcriptome Analysis in Pyrus betulaefolia Roots in Response to Short-Term Boron Deficiency
Source: Genes (Basel). 2023 Mar 29;14(4):817. doi: 10.3390/genes14040817 (PMC10137548; doi:10.3390/genes14040817)
Supplement: Supplementary file 1 [file genes-14-00817-s001.zip › genes-2223790-supplementary Table S1.xls]

## Sheet: ck_vs_b.significant.de_results.
GeneID	treatment	control	log2FoldChange	pvalue	Description
gene-LOC103928843	B	CK	-9.00573	7.65358e-14	wax ester synthase/diacylglycerol acyltransferase 4{ECO_0006239}
gene-LOC103929908	B	CK	-8.16427	6.75414e-22	disease resistance protein RPV1-like{ECO_0006239}
gene-LOC103960772	B	CK	-7.6802	2.03563e-13	putative disease resistance protein At3g14460%2C transcript variant X2{ECO_0006239};putative disease resistance protein At3g14460%2C transcript variant X1{ECO_0006239};putative disease resistance protein At3g14460%2C transcript variant X4{ECO_0006239};putative disease resistance protein At3g14460%2C transcript variant X5{ECO_0006239};putative disease resistance protein At3g14460%2C transcript var…
gene-LOC103960652	B	CK	-7.05202	5.28426e-08	disease resistance protein RPV1-like{ECO_0006239}
gene-LOC103928178	B	CK	-7.0329	3.38544e-08	uncharacterized LOC103928178
gene-LOC125468112	B	CK	-7.01826	8.5609e-26	disease resistance protein RPV1-like{ECO_0006239}
gene-LOC125474877	B	CK	-6.74906	4.80931e-08	ankyrin repeat-containing protein ITN1-like
gene-LOC125472881	B	CK	-6.68282	2.97495e-10	14-3-3-like protein
gene-LOC125476327	B	CK	-6.61921	9.82455e-08	uncharacterized protein At2g34460%2C chloroplastic-like
gene-LOC103940856	B	CK	-6.61755	5.54057e-07	uncharacterized LOC103940856%2C transcript variant X3{ECO_0006239};uncharacterized LOC103940856%2C transcript variant X2{ECO_0006239};uncharacterized LOC103940856%2C transcript variant X1{ECO_0006239};uncharacterized LOC103940856%2C transcript variant X4{ECO_0006239}
gene-LOC125469770	B	CK	-6.59423	1.15593e-07	uncharacterized LOC125469770
gene-LOC125474539	B	CK	-6.56866	4.77215e-07	glycine-rich cell wall structural protein-like
gene-LOC103930934	B	CK	-6.51835	6.25449e-07	protein SRG1-like{ECO_0006239}
gene-LOC103950474	B	CK	-6.44933	2.42045e-07	oligosaccharyltransferase complex subunit ostc-like{ECO_0006239}
gene-LOC103956534	B	CK	-6.40769	3.14558e-07	uncharacterized LOC103956534
gene-LOC125476911	B	CK	-6.02613	2.46172e-08	EG45-like domain containing protein{ECO_0006239}
gene-LOC103938489	B	CK	-5.95783	4.18943e-06	xyloglucan-specific galacturonosyltransferase 1-like
gene-LOC103959206	B	CK	-5.36348	4.49149e-65	ankyrin repeat-containing protein At5g02620-like{ECO_0006239}
gene-LOC103944997	B	CK	-5.33606	4.37954e-09	cytochrome P450 98A2-like{ECO_0006239}
gene-LOC125478162	B	CK	-5.26417	7.70273e-16	(+)-neomenthol dehydrogenase-like{ECO_0006239}
gene-LOC103936352	B	CK	-5.24219	2.57447e-05	uncharacterized LOC103936352{ECO_0006239}
gene-LOC103958690	B	CK	-5.21677	5.65449e-18	non-classical arabinogalactan protein 30
gene-LOC103960307	B	CK	-4.98325	4.79122e-16	22.0 kDa class IV heat shock protein{ECO_0006239}
gene-LOC103946209	B	CK	-4.96564	1.22524e-05	disease resistance protein RPV1-like
gene-LOC125469500	B	CK	-4.84304	7.33293e-21	uncharacterized LOC125469500%2C transcript variant X2{ECO_0006239};uncharacterized LOC125469500%2C transcript variant X1{ECO_0006239}
gene-LOC103942626	B	CK	-4.80212	4.51474e-09	UDP-glycosyltransferase 91C1-like
gene-LOC103935814	B	CK	-4.79222	5.60122e-22	UPF0481 protein At3g47200-like{ECO_0006239}
gene-LOC103942706	B	CK	-4.74559	7.29221e-29	uncharacterized LOC103942706{ECO_0006239}
gene-LOC125472392	B	CK	-4.73451	4.63132e-43	uncharacterized LOC125472392%2C transcript variant X1{ECO_0006239}
gene-LOC103932691	B	CK	-4.62393	9.18296e-05	QWRF motif-containing protein 7-like
gene-LOC103958957	B	CK	-4.45762	8.0994e-06	UDP-glycosyltransferase 87A1-like
gene-LOC103966001	B	CK	-4.43158	0.000177135	vesicle-associated membrane protein 722-like%2C transcript variant X1{ECO_0006239};vesicle-associated membrane protein 722-like%2C transcript variant X2{ECO_0006239}
gene-LOC103933856	B	CK	-4.42983	2.42901e-12	uncharacterized LOC103933856%2C transcript variant X1{ECO_0006239}
gene-LOC103964251	B	CK	-4.41577	1.42843e-51	uncharacterized LOC103964251{ECO_0006239}
gene-LOC103937080	B	CK	-4.41553	5.08878e-12	non-classical arabinogalactan protein 30-like{ECO_0006239}
gene-LOC103958333	B	CK	-4.31842	1.71874e-12	probable carboxylesterase 15%2C transcript variant X2;probable carboxylesterase 15%2C transcript variant X1{ECO_0006239}
gene-LOC103947129	B	CK	-4.23555	5.27552e-11	probable RNA-dependent RNA polymerase 1{ECO_0006239}
gene-LOC103935443	B	CK	-4.11307	1.62795e-10	receptor-like protein 6
gene-LOC125477215	B	CK	-4.01011	0.00014124	probable LRR receptor-like serine/threonine-protein kinase At3g47570
gene-LOC103943206	B	CK	-4.00417	3.19415e-54	endoglucanase 5{ECO_0006239}
gene-LOC103931523	B	CK	-3.98651	3.11993e-80	L-type lectin-domain containing receptor kinase IX.1-like{ECO_0006239}
gene-LOC125472388	B	CK	-3.89702	0.000267311	cyclic nucleotide-gated ion channel 1-like{ECO_0006239}
gene-LOC125470605	B	CK	-3.89629	1.17457e-05	uncharacterized LOC125470605%2C transcript variant X2;uncharacterized LOC125470605%2C transcript variant X4;uncharacterized LOC125470605%2C transcript variant X9;uncharacterized LOC125470605%2C transcript variant X1;uncharacterized LOC125470605%2C transcript variant X7;uncharacterized LOC125470605%2C transcript variant X3;uncharacterized LOC125470605%2C transcript variant X8;uncharacterized LOC12…
gene-LOC103929737	B	CK	-3.87378	0.00018169	probable glucan endo-1%2C3-beta-glucosidase BG4
gene-LOC125469153	B	CK	-3.80378	2.88338e-07	uncharacterized LOC125469153{ECO_0006239}
gene-LOC103965565	B	CK	-3.76893	4.0579e-34	probable O-methyltransferase 3
gene-LOC103966234	B	CK	-3.738	4.95758e-06	uncharacterized LOC103966234{ECO_0006239}
gene-LOC125472027	B	CK	-3.71441	7.00731e-36	2-oxoglutarate-dependent dioxygenase AOP2-like{ECO_0006239}
gene-LOC125470388	B	CK	-3.70312	2.06414e-14	probable LRR receptor-like serine/threonine-protein kinase At1g06840
gene-LOC108865780	B	CK	-3.64617	2.08881e-08	probable LRR receptor-like serine/threonine-protein kinase At3g47570%2C transcript variant X2;probable LRR receptor-like serine/threonine-protein kinase At3g47570%2C transcript variant X1
gene-LOC103930170	B	CK	-3.59722	4.84654e-18	EG45-like domain containing protein{ECO_0006239}
gene-LOC103967205	B	CK	-3.48977	1.4782e-17	protein SEED AND ROOT HAIR PROTECTIVE PROTEIN
gene-LOC103948637	B	CK	-3.42956	5.34843e-40	protein LURP-one-related 11
gene-LOC125469784	B	CK	-3.426	0.000297639	secreted RxLR effector protein 161-like{ECO_0006239}
gene-LOC103958132	B	CK	-3.38713	3.15953e-24	peroxidase 7-like
gene-LOC103931423	B	CK	-3.34958	6.28662e-05	ethylene-responsive transcription factor ERN1
gene-LOC103958063	B	CK	-3.32073	1.91569e-26	peroxidase 7-like
gene-LOC103956161	B	CK	-3.28912	9.19678e-22	oligopeptide transporter 2-like{ECO_0006239}
gene-LOC103931262	B	CK	-3.21191	5.37682e-22	probable xyloglucan endotransglucosylase/hydrolase protein 6{ECO_0006239}
gene-LOC103941302	B	CK	-3.19116	6.44743e-05	uncharacterized LOC103941302{ECO_0006239}
gene-LOC103935554	B	CK	-3.17042	4.08092e-51	(+)-neomenthol dehydrogenase-like{ECO_0006239}
gene-LOC125472357	B	CK	-3.12086	2.74354e-08	pectin acetylesterase 5-like
gene-LOC103965476	B	CK	-3.11217	2.14029e-34	UDP-glycosyltransferase 86A1-like{ECO_0006239}
gene-LOC125468146	B	CK	-3.10102	0.000171743	uncharacterized LOC125468146%2C transcript variant X1{ECO_0006239}
gene-LOC125476712	B	CK	-3.08068	1.17063e-09	protein ALP1-like{ECO_0006239}
gene-LOC103931680	B	CK	-3.05583	7.79817e-09	abscisic stress-ripening protein 5{ECO_0006239}
gene-LOC103931111	B	CK	-3.0433	1.24828e-97	(+)-neomenthol dehydrogenase{ECO_0006239}
gene-LOC103936253	B	CK	-3.04015	1.92095e-15	uncharacterized LOC103936253%2C transcript variant X2;uncharacterized LOC103936253%2C transcript variant X1
gene-LOC103941799	B	CK	-2.97295	2.13648e-17	transcription factor JUNGBRUNNEN 1-like%2C transcript variant X2{ECO_0006239};transcription factor JUNGBRUNNEN 1-like%2C transcript variant X1{ECO_0006239}
gene-LOC103949495	B	CK	-2.95577	1.15214e-90	disease resistance protein RPV1-like{ECO_0006239}
gene-LOC125475284	B	CK	-2.95027	1.60896e-42	shikimate O-hydroxycinnamoyltransferase-like{ECO_0006239}
gene-LOC103945951	B	CK	-2.9355	1.12095e-11	probable glutathione S-transferase{ECO_0006239}
gene-LOC103964608	B	CK	-2.9151	4.76276e-28	polyol transporter 5-like;polyol transporter 5-like%2C transcript variant X1{ECO_0006239}
gene-LOC103958095	B	CK	-2.91177	4.54568e-05	ABC transporter D family member 2%2C chloroplastic-like
gene-LOC103944260	B	CK	-2.8875	3.79532e-21	negative regulator of systemic acquired resistance SNI1-like{ECO_0006239}
gene-LOC125468506	B	CK	-2.86172	5.79093e-05	uncharacterized mitochondrial protein AtMg00810-like
gene-LOC103935040	B	CK	-2.85875	8.16857e-05	probable LRR receptor-like serine/threonine-protein kinase At3g47570{ECO_0006239}
gene-LOC125471721	B	CK	-2.78869	4.8931e-16	xyloglucan endotransglucosylase protein 7-like
gene-LOC103944355	B	CK	-2.7877	8.81106e-80	dynamin-related protein 4C-like{ECO_0006239}
gene-LOC103944272	B	CK	-2.76045	8.61544e-26	acyltransferase Pun1{ECO_0006239}
gene-LOC103945598	B	CK	-2.75611	1.65089e-52	disease resistance protein RUN1{ECO_0006239}
gene-LOC103932075	B	CK	-2.75541	0.00184973	probable pectinesterase/pectinesterase inhibitor 35{ECO_0006239}
gene-LOC125469977	B	CK	-2.75534	2.06732e-08	ankyrin repeat-containing protein BDA1-like
gene-LOC103962675	B	CK	-2.66419	8.49376e-10	ethylene-responsive transcription factor ERF114{ECO_0006239}
gene-LOC103952062	B	CK	-2.66067	4.65896e-06	transcription factor MYB58-like
gene-LOC103927023	B	CK	-2.63553	0.00215374	uncharacterized LOC103927023
gene-LOC103941111	B	CK	-2.63518	7.74923e-12	probable pectinesterase 8
gene-LOC125467896	B	CK	-2.61057	0.000381723	probable rhamnogalacturonate lyase B
gene-LOC103942782	B	CK	-2.59607	5.76252e-27	nitrile-specifier protein 5{ECO_0006239}
gene-LOC103939627	B	CK	-2.5747	5.76161e-08	transcription factor MYB102{ECO_0006239}
gene-LOC125480408	B	CK	-2.56718	2.23211e-14	endonuclease 1-like{ECO_0006239}
gene-LOC125476534	B	CK	-2.52816	1.12466e-39	uncharacterized LOC125476534%2C transcript variant X1{ECO_0006239}
gene-LOC125474638	B	CK	-2.5013	0.000393395	callose synthase 5-like{ECO_0006239}
gene-LOC103966261	B	CK	-2.49802	1.33344e-05	uncharacterized LOC103966261%2C transcript variant X1;uncharacterized LOC103966261%2C transcript variant X2
gene-LOC103944039	B	CK	-2.48341	1.23787e-08	cytokinin dehydrogenase 2-like
gene-LOC103959028	B	CK	-2.48328	1.52162e-07	galactinol synthase 2-like{ECO_0006239}
gene-LOC103968044	B	CK	-2.47354	2.82436e-14	probable galactinol--sucrose galactosyltransferase 2%2C transcript variant X4;probable galactinol--sucrose galactosyltransferase 2%2C transcript variant X1{ECO_0006239};probable galactinol--sucrose galactosyltransferase 2%2C transcript variant X3{ECO_0006239};probable galactinol--sucrose galactosyltransferase 2%2C transcript variant X2{ECO_0006239}
gene-LOC125479919	B	CK	-2.47097	5.40424e-09	protein LURP-one-related 4-like
gene-LOC125468575	B	CK	-2.46236	0.00143712	probable disease resistance protein At4g27220
gene-LOC103940299	B	CK	-2.44508	2.44657e-10	protein spotted leaf 11-like
gene-LOC125475270	B	CK	-2.43897	6.76558e-16	1-aminocyclopropane-1-carboxylate oxidase-like%2C transcript variant X3{ECO_0006239};1-aminocyclopropane-1-carboxylate oxidase-like%2C transcript variant X1{ECO_0006239}
gene-LOC103949079	B	CK	-2.43829	0.000448148	taxadiene 5-alpha hydroxylase-like
gene-LOC103939316	B	CK	-2.43405	1.9511e-07	putative syntaxin-131%2C transcript variant X4{ECO_0006239}
gene-LOC103957607	B	CK	-2.43309	5.98878e-43	putative disease resistance protein RGA4{ECO_0006239}
gene-LOC103951091	B	CK	-2.42885	2.10663e-08	ethylene-responsive transcription factor ERN2-like
gene-LOC103966869	B	CK	-2.41417	2.57148e-21	ABC transporter B family member 19-like
gene-LOC103929133	B	CK	-2.39969	1.95597e-05	4-coumarate--CoA ligase-like 9{ECO_0006239}
gene-LOC103927458	B	CK	-2.39865	2.03579e-06	uncharacterized LOC103927458%2C transcript variant X1{ECO_0006239}
gene-LOC103941286	B	CK	-2.3943	2.19656e-06	anthocyanidin 3-O-glucosyltransferase 5-like
gene-LOC125468010	B	CK	-2.37833	0.000900485	uncharacterized LOC125468010%2C transcript variant X2{ECO_0006239};uncharacterized LOC125468010%2C transcript variant X1{ECO_0006239}
gene-LOC103960849	B	CK	-2.37344	1.88463e-05	phosphopantetheine adenylyltransferase%2C transcript variant X1{ECO_0006239};phosphopantetheine adenylyltransferase%2C transcript variant X2{ECO_0006239}
gene-LOC103948010	B	CK	-2.37192	2.25113e-217	fe(2+) transport protein 1{ECO_0006239}
gene-LOC108865325	B	CK	-2.36258	1.37943e-17	laccase-15-like{ECO_0006239}
gene-LOC103935607	B	CK	-2.36156	2.90609e-11	polygalacturonase
gene-LOC125479926	B	CK	-2.34679	3.48921e-05	probable leucine-rich repeat receptor-like protein kinase At1g35710
gene-LOC103964403	B	CK	-2.3406	0.00264329	receptor-like protein EIX1
gene-LOC103965091	B	CK	-2.34017	2.96366e-08	uncharacterized LOC103965091%2C transcript variant X1{ECO_0006239}
gene-LOC103940306	B	CK	-2.33032	0.000792025	chlorophyllide a oxygenase%2C chloroplastic{ECO_0006239}
gene-LOC103933770	B	CK	-2.32514	5.31788e-07	transcription factor MYB58-like{ECO_0006239}
gene-LOC125479159	B	CK	-2.31804	0.000211941	GDSL esterase/lipase EXL3-like{ECO_0006239}
gene-LOC125468051	B	CK	-2.31581	6.39442e-09	beta-glucosidase BoGH3B-like%2C transcript variant X4;beta-glucosidase BoGH3B-like%2C transcript variant X1;beta-glucosidase BoGH3B-like%2C transcript variant X3;beta-glucosidase BoGH3B-like%2C transcript variant X2
gene-LOC125475279	B	CK	-2.31262	3.85342e-05	PGR5-like protein 1A%2C chloroplastic{ECO_0006239}
gene-LOC125472727	B	CK	-2.31218	4.58619e-42	phosphatidylinositol 4-phosphate 5-kinase 5-like
gene-LOC125479989	B	CK	-2.31141	0.000199324	F-box/kelch-repeat protein At3g23880-like
gene-LOC108866012	B	CK	-2.30907	2.32769e-08	protein PELPK1-like
gene-LOC103964819	B	CK	-2.30699	7.69304e-09	uncharacterized LOC103964819
gene-LOC103939166	B	CK	-2.29045	1.76852e-08	pistil-specific extensin-like protein
gene-LOC103939988	B	CK	-2.27453	8.22021e-123	non-specific phospholipase C2-like
gene-LOC103955119	B	CK	-2.27428	2.34736e-16	protein trichome birefringence-like 43{ECO_0006239}
gene-LOC125467812	B	CK	-2.26593	6.35193e-19	endoglucanase 9-like
gene-LOC108867954	B	CK	-2.2584	6.14889e-47	uncharacterized LOC108867954%2C transcript variant X1{ECO_0006239}
gene-LOC103960649	B	CK	-2.25792	5.20532e-33	disease resistance protein RPV1{ECO_0006239}
gene-LOC103950022	B	CK	-2.24862	1.13997e-159	metal transporter Nramp5-like
gene-LOC125474026	B	CK	-2.24706	0.000411646	UDP-glucose flavonoid 3-O-glucosyltransferase 7-like
gene-LOC103943706	B	CK	-2.23896	4.7473e-23	peroxidase 24-like
gene-LOC103957436	B	CK	-2.23364	1.21344e-12	ferric reduction oxidase 2-like%2C transcript variant X1;ferric reduction oxidase 2-like%2C transcript variant X3;ferric reduction oxidase 2-like%2C transcript variant X2;ferric reduction oxidase 2-like%2C transcript variant X4
gene-LOC103948231	B	CK	-2.23322	5.23675e-06	1-aminocyclopropane-1-carboxylate oxidase 1
gene-LOC125474483	B	CK	-2.23087	5.28698e-29	subtilisin-like protease SBT5.3%2C transcript variant X1{ECO_0006239};subtilisin-like protease SBT5.3%2C transcript variant X4{ECO_0006239};subtilisin-like protease SBT5.3%2C transcript variant X2{ECO_0006239};subtilisin-like protease SBT5.3%2C transcript variant X3{ECO_0006239}
gene-LOC125475176	B	CK	-2.21937	2.55718e-76	protein NO VEIN%2C transcript variant X1{ECO_0006239};protein NO VEIN%2C transcript variant X2{ECO_0006239}
gene-LOC103931480	B	CK	-2.21921	2.17667e-06	putative pectinesterase/pectinesterase inhibitor 24{ECO_0006239}
gene-LOC103962897	B	CK	-2.21777	4.54117e-06	protein FANTASTIC FOUR 3-like{ECO_0006239}
gene-LOC103960102	B	CK	-2.21274	1.25258e-62	sulfate transporter 3.1{ECO_0006239}
gene-LOC103939136	B	CK	-2.19141	1.18497e-21	disease resistance protein RPV1{ECO_0006239}
gene-LOC103949490	B	CK	-2.18016	0.000574302	beta-amyrin 28-monooxygenase-like
gene-LOC103957437	B	CK	-2.16751	9.88918e-159	ferric reduction oxidase 2-like
gene-LOC125478386	B	CK	-2.16504	0.000475955	uncharacterized LOC125478386{ECO_0006239}
gene-LOC125475661	B	CK	-2.16089	6.97392e-52	uncharacterized protein At2g27730%2C mitochondrial-like{ECO_0006239}
gene-LOC103932796	B	CK	-2.16055	0.000282471	mannan endo-1%2C4-beta-mannosidase 7{ECO_0006239}
gene-LOC108866420	B	CK	-2.15732	1.01833e-17	protein PELPK1{ECO_0006239}
gene-LOC103952034	B	CK	-2.1517	1.27131e-32	G-type lectin S-receptor-like serine/threonine-protein kinase At1g11330%2C transcript variant X1{ECO_0006239};G-type lectin S-receptor-like serine/threonine-protein kinase At1g11330%2C transcript variant X2{ECO_0006239}
gene-LOC125475153	B	CK	-2.14253	4.66524e-10	expansin-A7-like
gene-LOC125473812	B	CK	-2.13311	8.7768e-17	40S ribosomal protein S16-like{ECO_0006239}
gene-LOC103947723	B	CK	-2.12115	0.00257317	protein SENSITIVE TO PROTON RHIZOTOXICITY 2-like{ECO_0006239}
gene-LOC103963304	B	CK	-2.11166	2.42486e-33	taxadiene 5-alpha hydroxylase-like{ECO_0006239}
gene-LOC125469914	B	CK	-2.1045	0.00011309	26S proteasome non-ATPase regulatory subunit 9-like{ECO_0006239}
gene-LOC103962292	B	CK	-2.10411	5.14131e-21	uncharacterized LOC103962292%2C transcript variant X1{ECO_0006239};uncharacterized LOC103962292%2C transcript variant X3{ECO_0006239};uncharacterized LOC103962292%2C transcript variant X2{ECO_0006239};uncharacterized LOC103962292%2C transcript variant X4{ECO_0006239}
gene-LOC103963762	B	CK	-2.09859	8.32344e-14	tonoplast dicarboxylate transporter-like%2C transcript variant X3{ECO_0006239};tonoplast dicarboxylate transporter-like%2C transcript variant X1{ECO_0006239};tonoplast dicarboxylate transporter-like%2C transcript variant X2{ECO_0006239}
gene-LOC103953265	B	CK	-2.09691	0.00617169	peroxidase 7-like
gene-LOC103957380	B	CK	-2.09329	0.000179692	origin of replication complex subunit 5{ECO_0006239}
gene-LOC103937002	B	CK	-2.08236	0.00207927	UPF0496 protein At3g19330%2C transcript variant X5{ECO_0006239};UPF0496 protein At3g19330%2C transcript variant X2{ECO_0006239}
gene-LOC103967124	B	CK	-2.08064	3.42718e-08	phosphatidylinositol/phosphatidylcholine transfer protein SFH3%2C transcript variant X2{ECO_0006239};phosphatidylinositol/phosphatidylcholine transfer protein SFH3%2C transcript variant X1{ECO_0006239}
gene-LOC103963455	B	CK	-2.08007	1.8255e-39	F-box/kelch-repeat protein At1g57790-like%2C transcript variant X1
gene-LOC103931494	B	CK	-2.0726	7.56213e-05	subtilisin-like protease SBT5.4{ECO_0006239}
gene-LOC125478842	B	CK	-2.06509	3.18429e-12	ethylene-responsive transcription factor RAP2-11-like
gene-LOC103962634	B	CK	-2.06127	2.69975e-25	ethylene-responsive transcription factor ERF113-like{ECO_0006239}
gene-LOC103956970	B	CK	-2.06032	0.00251875	uncharacterized LOC103956970%2C transcript variant X3;uncharacterized LOC103956970%2C transcript variant X2{ECO_0006239};uncharacterized LOC103956970%2C transcript variant X1{ECO_0006239}
gene-LOC103960839	B	CK	-2.05383	3.11792e-13	zinc-finger homeodomain protein 6-like{ECO_0006239}
gene-LOC103938070	B	CK	-2.05048	3.39378e-23	WAT1-related protein At1g21890-like
gene-LOC103938754	B	CK	-2.04755	0.000676939	ethylene-responsive transcription factor WRI1-like
gene-LOC125469170	B	CK	-2.04507	2.64474e-46	metal tolerance protein A2-like{ECO_0006239}
gene-LOC103943879	B	CK	-2.04387	1.19395e-06	E3 ubiquitin-protein ligase ATL42
gene-LOC103966867	B	CK	-2.03827	0.000381312	uncharacterized LOC103966867%2C transcript variant X2{ECO_0006239};uncharacterized LOC103966867%2C transcript variant X3{ECO_0006239};uncharacterized LOC103966867%2C transcript variant X1{ECO_0006239}
gene-LOC125475823	B	CK	-2.0242	3.83657e-08	protein TRACHEARY ELEMENT DIFFERENTIATION-RELATED 7A-like
gene-LOC125476964	B	CK	-1.99367	0.000233192	WD repeat-containing protein 44-like
gene-LOC125469074	B	CK	-1.98904	1.20298e-26	probable L-gulonolactone oxidase 6{ECO_0006239}
gene-LOC103965545	B	CK	-1.98744	8.50295e-119	metal transporter Nramp5-like
gene-LOC125473652	B	CK	-1.98283	1.6454e-09	phospholipase A1-IIdelta-like{ECO_0006239}
gene-LOC103935442	B	CK	-1.97867	2.10322e-06	receptor-like protein 7{ECO_0006239}
gene-LOC103930460	B	CK	-1.97039	3.66779e-07	polygalacturonase-like
gene-LOC103956551	B	CK	-1.96795	2.82226e-10	ribitol 2-dehydrogenase{ECO_0006239}
gene-LOC103937556	B	CK	-1.96111	5.10733e-17	mitotic spindle checkpoint protein BUBR1-like{ECO_0006239}
gene-LOC125477927	B	CK	-1.95898	0.00585815	probable LRR receptor-like serine/threonine-protein kinase At1g53440{ECO_0006239}
gene-LOC103946863	B	CK	-1.95758	0.0027395	kinase-interacting family protein%2C transcript variant X1{ECO_0006239};kinase-interacting family protein%2C transcript variant X2{ECO_0006239};kinase-interacting family protein%2C transcript variant X3{ECO_0006239}
gene-LOC103954664	B	CK	-1.95574	5.58363e-07	beta-glucosidase 13-like
gene-LOC125476538	B	CK	-1.95273	1.28304e-19	uncharacterized LOC125476538
gene-LOC103931005	B	CK	-1.94671	6.4979e-35	TGF-beta-activated kinase 1 and MAP3K7-binding protein 3
gene-LOC103957316	B	CK	-1.94436	0.00036085	photosystem II reaction center W protein%2C chloroplastic{ECO_0006239}
gene-LOC103944254	B	CK	-1.9379	2.29186e-68	spermidine sinapoyl-CoA acyltransferase{ECO_0006239}
gene-LOC103961608	B	CK	-1.93588	2.01524e-13	uncharacterized LOC103961608%2C transcript variant X2{ECO_0006239};uncharacterized LOC103961608%2C transcript variant X3{ECO_0006239};uncharacterized LOC103961608%2C transcript variant X1{ECO_0006239};uncharacterized LOC103961608%2C transcript variant X4{ECO_0006239}
gene-LOC125475465	B	CK	-1.93557	1.14479e-06	probable disease resistance protein At4g27220{ECO_0006239}
gene-LOC125474030	B	CK	-1.93177	0.000463998	scopoletin glucosyltransferase-like{ECO_0006239}
gene-LOC103960843	B	CK	-1.93014	2.11955e-11	laccase-11
gene-LOC103930361	B	CK	-1.9294	0.00707492	putative F-box protein PP2-B12
gene-LOC103960198	B	CK	-1.92801	1.16662e-15	mannan endo-1%2C4-beta-mannosidase 6-like{ECO_0006239}
gene-LOC125474413	B	CK	-1.92771	2.9807e-12	receptor-like serine/threonine-protein kinase SD1-8%2C transcript variant X2{ECO_0006239};receptor-like serine/threonine-protein kinase SD1-8%2C transcript variant X1{ECO_0006239};receptor-like serine/threonine-protein kinase SD1-8%2C transcript variant X3{ECO_0006239};receptor-like serine/threonine-protein kinase SD1-8%2C transcript variant X5{ECO_0006239};receptor-like serine/threonine-protein …
gene-LOC125470333	B	CK	-1.92709	0.00125707	universal stress protein PHOS32-like{ECO_0006239}
gene-LOC103948938	B	CK	-1.92268	0.000422957	3-ketoacyl-CoA synthase 12-like{ECO_0006239}
gene-LOC103957786	B	CK	-1.92062	4.66382e-06	TMV resistance protein N%2C transcript variant X5;TMV resistance protein N%2C transcript variant X2{ECO_0006239}
gene-LOC103941002	B	CK	-1.92005	0.000445779	UPF0161 protein At3g09310{ECO_0006239}
gene-LOC103967326	B	CK	-1.91961	2.60021e-10	thiamine thiazole synthase%2C chloroplastic{ECO_0006239}
gene-LOC103939567	B	CK	-1.91665	6.70607e-06	TMV resistance protein N-like
gene-LOC103936928	B	CK	-1.91234	4.06411e-05	protein Iojap%2C chloroplastic
gene-LOC103963709	B	CK	-1.90655	1.64985e-13	BTB/POZ domain-containing protein At5g47800-like%2C transcript variant X5{ECO_0006239};BTB/POZ domain-containing protein At5g47800-like%2C transcript variant X4{ECO_0006239};BTB/POZ domain-containing protein At5g47800-like%2C transcript variant X8{ECO_0006239};BTB/POZ domain-containing protein At5g47800-like%2C transcript variant X1{ECO_0006239};BTB/POZ domain-containing protein At5g47800-like%2C…
gene-LOC103940377	B	CK	-1.90391	8.89616e-05	receptor-like protein EIX2%2C transcript variant X1{ECO_0006239};receptor-like protein EIX2%2C transcript variant X2{ECO_0006239}
gene-LOC103928284	B	CK	-1.90192	0.000112313	uncharacterized LOC103928284%2C transcript variant X1
gene-LOC103956368	B	CK	-1.89079	3.67431e-07	probable L-gulonolactone oxidase 6{ECO_0006239}
gene-LOC103949843	B	CK	-1.89053	4.79863e-06	glycosyl hydrolase 5 family protein-like{ECO_0006239}
gene-LOC103962472	B	CK	-1.88623	0.000456778	protein NRT1/ PTR FAMILY 7.3{ECO_0006239}
gene-LOC103961037	B	CK	-1.87725	2.24431e-07	uncharacterized LOC103961037%2C transcript variant X1
gene-LOC125480007	B	CK	-1.87607	6.89829e-11	nicotinamide adenine dinucleotide transporter 2%2C mitochondrial-like{ECO_0006239}
gene-LOC103957675	B	CK	-1.86979	1.06682e-28	disease resistance protein RGA2-like{ECO_0006239}
gene-LOC103945485	B	CK	-1.86389	2.76518e-25	disease resistance protein RUN1{ECO_0006239}
gene-LOC103948560	B	CK	-1.86129	0.000238785	glycosyltransferase BC10
gene-LOC103934420	B	CK	-1.86098	1.15063e-21	uncharacterized LOC103934420
gene-LOC103960470	B	CK	-1.85248	0.00158012	phospholipase D alpha 4{ECO_0006239}
gene-LOC103962351	B	CK	-1.85227	0.00768647	E3 ubiquitin-protein ligase RGLG4-like
gene-LOC103935873	B	CK	-1.84653	7.01591e-05	serine/threonine-protein kinase WNK8-like{ECO_0006239}
gene-LOC103945376	B	CK	-1.84616	2.80742e-29	shikimate O-hydroxycinnamoyltransferase{ECO_0006239}
gene-LOC103927122	B	CK	-1.84106	0.00108974	probable LRR receptor-like serine/threonine-protein kinase At3g47570%2C transcript variant X8{ECO_0006239};probable LRR receptor-like serine/threonine-protein kinase At3g47570%2C transcript variant X4{ECO_0006239};probable LRR receptor-like serine/threonine-protein kinase At3g47570%2C transcript variant X1{ECO_0006239};probable LRR receptor-like serine/threonine-protein kinase At3g47570%2C transc…
gene-LOC103954911	B	CK	-1.83639	0.000523004	G-type lectin S-receptor-like serine/threonine-protein kinase LECRK3
gene-LOC103928632	B	CK	-1.83633	1.37811e-41	transcription factor FER-LIKE IRON DEFICIENCY-INDUCED TRANSCRIPTION FACTOR-like
gene-LOC103948375	B	CK	-1.83087	1.15373e-06	F-box protein At2g39490{ECO_0006239}
gene-LOC103953348	B	CK	-1.82957	1.0112e-28	LRR receptor-like serine/threonine-protein kinase GSO1{ECO_0006239}
gene-LOC103927001	B	CK	-1.82792	7.72011e-10	indole-3-acetate O-methyltransferase 1{ECO_0006239}
gene-LOC108867812	B	CK	-1.82577	1.19528e-06	uncharacterized LOC108867812{ECO_0006239}
gene-LOC103954063	B	CK	-1.82348	9.65815e-08	receptor-like protein 2%2C transcript variant X1{ECO_0006239};receptor-like protein 2%2C transcript variant X2{ECO_0006239}
gene-LOC103956549	B	CK	-1.81678	2.83344e-15	bifunctional aspartokinase/homoserine dehydrogenase 1%2C chloroplastic-like%2C transcript variant X1{ECO_0006239};bifunctional aspartokinase/homoserine dehydrogenase 1%2C chloroplastic-like%2C transcript variant X2{ECO_0006239}
gene-LOC103938034	B	CK	-1.81246	1.13315e-10	probable leucine-rich repeat receptor-like protein kinase At1g35710
gene-LOC103930510	B	CK	-1.81176	0.00362629	selenoprotein F-like{ECO_0006239}
gene-LOC103953385	B	CK	-1.81043	0.000975215	protein ROH1{ECO_0006239}
gene-LOC103940716	B	CK	-1.80801	1.28056e-83	uncharacterized LOC103940716{ECO_0006239}
gene-LOC103958214	B	CK	-1.80759	3.96091e-05	probable polygalacturonase{ECO_0006239}
gene-LOC103946064	B	CK	-1.80633	9.24191e-24	probable inactive 2-oxoglutarate-dependent dioxygenase AOP2
gene-LOC103938068	B	CK	-1.79824	0.00268601	uncharacterized LOC103938068
gene-LOC125472340	B	CK	-1.79765	1.17453e-27	cyclic nucleotide-gated ion channel 1-like{ECO_0006239}
gene-LOC103967031	B	CK	-1.79612	0.000532012	putative ETHYLENE INSENSITIVE 3-like 4 protein{ECO_0006239}
gene-LOC103930900	B	CK	-1.79578	0.00057247	uncharacterized LOC103930900
gene-LOC103932810	B	CK	-1.79455	6.151e-12	laccase-11{ECO_0006239}
gene-LOC103948292	B	CK	-1.7914	0.00788662	receptor-like protein 3{ECO_0006239}
gene-LOC103955979	B	CK	-1.79133	4.15029e-09	GDSL esterase/lipase At2g23540{ECO_0006239}
gene-LOC125468576	B	CK	-1.78231	2.83e-09	probable disease resistance protein At4g27220{ECO_0006239}
gene-LOC125474981	B	CK	-1.78224	2.58601e-117	nitrile-specifier protein 5-like{ECO_0006239}
gene-LOC103933670	B	CK	-1.77305	0.00361409	protein NUCLEAR FUSION DEFECTIVE 4-like%2C transcript variant X3;protein NUCLEAR FUSION DEFECTIVE 4-like%2C transcript variant X1{ECO_0006239};protein NUCLEAR FUSION DEFECTIVE 4-like%2C transcript variant X2{ECO_0006239}
gene-LOC125474784	B	CK	-1.77071	0.0058761	phenolic glucoside malonyltransferase 1-like
gene-LOC103967465	B	CK	-1.76863	0.00091034	serine/threonine-protein phosphatase PP1-like%2C transcript variant X1;serine/threonine-protein phosphatase PP1-like%2C transcript variant X2
gene-LOC103956379	B	CK	-1.76326	0.00392035	auxin-responsive protein SAUR32-like{ECO_0006239}
gene-LOC103953328	B	CK	-1.76203	1.09626e-07	2-dehydro-3-deoxyphosphooctonate aldolase-like%2C transcript variant X1{ECO_0006239};2-dehydro-3-deoxyphosphooctonate aldolase-like%2C transcript variant X2{ECO_0006239};2-dehydro-3-deoxyphosphooctonate aldolase-like%2C transcript variant X4{ECO_0006239};2-dehydro-3-deoxyphosphooctonate aldolase-like%2C transcript variant X5{ECO_0006239}
gene-LOC103947832	B	CK	-1.75953	2.79861e-11	xanthohumol 4-O-methyltransferase-like{ECO_0006239}
gene-LOC103930695	B	CK	-1.75432	0.00919944	protein LURP-one-related 11-like
gene-LOC125468312	B	CK	-1.75114	2.76672e-08	TLC domain-containing protein 5-like%2C transcript variant X1{ECO_0006239}
gene-LOC103940252	B	CK	-1.75092	1.05581e-29	2-oxoglutarate-dependent dioxygenase 19-like{ECO_0006239}
gene-LOC103930433	B	CK	-1.74206	1.82547e-07	cytochrome P450 78A5{ECO_0006239}
gene-LOC125468076	B	CK	-1.74106	7.8875e-10	beta-amylase 2%2C chloroplastic-like
gene-LOC103932967	B	CK	-1.73878	0.000380384	ABC transporter G family member 20-like{ECO_0006239}
gene-LOC103938910	B	CK	-1.73694	1.33381e-05	uncharacterized LOC103938910%2C transcript variant X1{ECO_0006239}
gene-LOC103947556	B	CK	-1.73141	4.02041e-05	zinc finger protein CONSTANS-LIKE 6-like{ECO_0006239}
gene-LOC103953660	B	CK	-1.72534	0.00031798	replication factor C subunit 3-like{ECO_0006239}
gene-LOC125477745	B	CK	-1.72366	1.71533e-06	probable polygalacturonase At1g80170%2C transcript variant X2{ECO_0006239};probable polygalacturonase At1g80170%2C transcript variant X1{ECO_0006239}
gene-LOC103955294	B	CK	-1.71636	2.1521e-31	topless-related protein 1-like{ECO_0006239}
gene-LOC103956133	B	CK	-1.71587	1.03738e-10	uncharacterized LOC103956133
gene-LOC125479684	B	CK	-1.71005	1.68887e-07	uncharacterized LOC125479684{ECO_0006239}
gene-LOC103951631	B	CK	-1.70965	4.60779e-05	alanine aminotransferase 2-like{ECO_0006239}
gene-LOC103938846	B	CK	-1.7092	3.31813e-07	protein CUP-SHAPED COTYLEDON 1%2C transcript variant X1{ECO_0006239};protein CUP-SHAPED COTYLEDON 1%2C transcript variant X2{ECO_0006239}
gene-LOC125471010	B	CK	-1.70886	0.00410578	uncharacterized LOC125471010{ECO_0006239}
gene-LOC103953514	B	CK	-1.70795	2.10222e-08	uncharacterized LOC103953514{ECO_0006239}
gene-LOC108868523	B	CK	-1.70425	0.00074432	protein NODULATION SIGNALING PATHWAY 2-like
gene-LOC103940963	B	CK	-1.7018	1.95168e-16	MDIS1-interacting receptor like kinase 2-like{ECO_0006239}
gene-LOC103952786	B	CK	-1.69932	0.000106422	receptor-like protein EIX1%2C transcript variant X6{ECO_0006239};receptor-like protein EIX1%2C transcript variant X5{ECO_0006239};receptor-like protein EIX1%2C transcript variant X7{ECO_0006239};receptor-like protein EIX1%2C transcript variant X3{ECO_0006239};receptor-like protein EIX1%2C transcript variant X4{ECO_0006239};receptor-like protein EIX1%2C transcript variant X2{ECO_0006239};receptor-…
gene-LOC103940136	B	CK	-1.69603	0.00789574	uncharacterized LOC103940136{ECO_0006239}
gene-LOC125480740	B	CK	-1.69388	5.75467e-06	homeobox-leucine zipper protein HAT3{ECO_0006239}
gene-LOC103950309	B	CK	-1.68691	1.68162e-95	pleiotropic drug resistance protein 3-like{ECO_0006239}
gene-LOC125472484	B	CK	-1.68681	1.12694e-06	disease resistance protein RUN1-like{ECO_0006239}
gene-LOC103965675	B	CK	-1.68431	0.000750253	uncharacterized LOC103965675%2C transcript variant X2{ECO_0006239};uncharacterized LOC103965675%2C transcript variant X1{ECO_0006239};uncharacterized LOC103965675%2C transcript variant X3{ECO_0006239}
gene-LOC108867160	B	CK	-1.67525	2.60366e-18	disease resistance protein RPV1-like
gene-LOC103938227	B	CK	-1.67043	1.34245e-06	cytochrome P450 CYP749A22-like%2C transcript variant X1{ECO_0006239};cytochrome P450 CYP749A22-like%2C transcript variant X2{ECO_0006239}
gene-LOC103951354	B	CK	-1.66634	3.5618e-06	OVARIAN TUMOR DOMAIN-containing deubiquitinating enzyme 2-like%2C transcript variant X2{ECO_0006239};OVARIAN TUMOR DOMAIN-containing deubiquitinating enzyme 2-like%2C transcript variant X1{ECO_0006239}
gene-LOC125477208	B	CK	-1.65399	1.72659e-06	protein TRIGALACTOSYLDIACYLGLYCEROL 4%2C chloroplastic-like
gene-LOC125474838	B	CK	-1.65343	0.000144881	ABC transporter B family member 15-like{ECO_0006239}
gene-LOC103957507	B	CK	-1.65306	0.00339112	auxin-responsive protein SAUR22-like
gene-LOC103927441	B	CK	-1.65291	5.61566e-27	chaperone protein DnaJ{ECO_0006239}
gene-LOC103952768	B	CK	-1.65257	0.000214263	mavicyanin-like{ECO_0006239}
gene-LOC103963375	B	CK	-1.65126	0.00301467	receptor-like protein EIX1{ECO_0006239}
gene-LOC125480203	B	CK	-1.64903	2.96889e-06	receptor-like protein EIX1{ECO_0006239}
gene-LOC103951972	B	CK	-1.64278	1.13251e-10	photosystem II 10 kDa polypeptide%2C chloroplastic{ECO_0006239}
gene-LOC103935147	B	CK	-1.6377	0.000338758	F-box/FBD/LRR-repeat protein At1g13570-like%2C transcript variant X2;F-box/FBD/LRR-repeat protein At1g13570-like%2C transcript variant X1{ECO_0006239}
gene-LOC103935606	B	CK	-1.63391	1.26858e-06	polygalacturonase
gene-LOC103938973	B	CK	-1.6309	2.91281e-13	protein POLAR-like 1%2C transcript variant X4{ECO_0006239};protein POLAR-like 1%2C transcript variant X1{ECO_0006239}
gene-LOC125469853	B	CK	-1.62996	3.5359e-09	thiol protease aleurain-like
gene-LOC125468617	B	CK	-1.62988	2.46128e-07	anthranilate synthase alpha subunit 2%2C chloroplastic-like%2C transcript variant X3{ECO_0006239};anthranilate synthase alpha subunit 2%2C chloroplastic-like%2C transcript variant X2{ECO_0006239};anthranilate synthase alpha subunit 2%2C chloroplastic-like%2C transcript variant X1{ECO_0006239};anthranilate synthase alpha subunit 2%2C chloroplastic-like%2C transcript variant X4{ECO_0006239}
gene-LOC125477207	B	CK	-1.62585	0.000239284	probable LRR receptor-like serine/threonine-protein kinase At3g47570{ECO_0006239}
gene-LOC103937505	B	CK	-1.62552	0.000412456	uncharacterized LOC103937505{ECO_0006239}
gene-LOC103945208	B	CK	-1.62333	3.19194e-16	probable N-acetyltransferase HLS1{ECO_0006239}
gene-LOC125474107	B	CK	-1.62129	1.94617e-12	pleiotropic drug resistance protein 3-like%2C transcript variant X1;pleiotropic drug resistance protein 3-like%2C transcript variant X2
gene-LOC103945935	B	CK	-1.61784	1.09768e-20	short-chain dehydrogenase/reductase 2b-like{ECO_0006239}
gene-LOC103948491	B	CK	-1.61293	3.5739e-05	plastidic glucose transporter 4%2C transcript variant X2{ECO_0006239};plastidic glucose transporter 4%2C transcript variant X1{ECO_0006239}
gene-LOC125469205	B	CK	-1.61109	1.11996e-06	LEAF RUST 10 DISEASE-RESISTANCE LOCUS RECEPTOR-LIKE PROTEIN KINASE-like 2.4{ECO_0006239}
gene-LOC103933044	B	CK	-1.6085	2.63154e-39	sulfite exporter TauE/SafE family protein 4{ECO_0006239}
gene-LOC103953661	B	CK	-1.60768	0.00378167	uncharacterized LOC103953661{ECO_0006239}
gene-LOC125475597	B	CK	-1.6066	0.00593719	uncharacterized acetyltransferase At3g50280-like{ECO_0006239}
gene-LOC103943300	B	CK	-1.60484	0.000247162	laccase-15{ECO_0006239}
gene-LOC103956347	B	CK	-1.60266	5.00108e-76	caffeic acid 3-O-methyltransferase-like{ECO_0006239}
gene-LOC103963565	B	CK	-1.59495	7.06471e-06	short-chain dehydrogenase TIC 32 B%2C chloroplastic{ECO_0006239}
gene-LOC103967367	B	CK	-1.59331	0.00979471	MADS-box transcription factor 23-like{ECO_0006239}
gene-LOC125479839	B	CK	-1.58771	2.36715e-16	glutamate--cysteine ligase%2C chloroplastic-like%2C transcript variant X2{ECO_0006239};glutamate--cysteine ligase%2C chloroplastic-like%2C transcript variant X1{ECO_0006239}
gene-LOC103930345	B	CK	-1.58186	0.000168217	universal stress protein PHOS32-like{ECO_0006239}
gene-LOC125479268	B	CK	-1.58005	3.81022e-05	probable nucleoredoxin 2%2C transcript variant X2{ECO_0006239};probable nucleoredoxin 2%2C transcript variant X1{ECO_0006239};probable nucleoredoxin 2%2C transcript variant X3{ECO_0006239}
gene-LOC125478180	B	CK	-1.57393	2.50192e-13	uncharacterized LOC125478180{ECO_0006239}
gene-LOC125475876	B	CK	-1.57332	0.000328551	protein HIGH ARSENIC CONTENT 1%2C mitochondrial-like
gene-LOC103928625	B	CK	-1.57243	1.45517e-14	uncharacterized LOC103928625
gene-LOC103943583	B	CK	-1.57009	6.33772e-07	protein DMP2{ECO_0006239}
gene-LOC103926639	B	CK	-1.56407	1.23e-08	disease resistance protein RPS4{ECO_0006239}
gene-LOC103939715	B	CK	-1.5603	0.00040134	transcription factor MYB93-like{ECO_0006239}
gene-LOC103948147	B	CK	-1.55888	1.31762e-11	protein NRT1/ PTR FAMILY 5.4{ECO_0006239}
gene-LOC125475975	B	CK	-1.55251	2.00493e-07	probable rhamnogalacturonate lyase B%2C transcript variant X2{ECO_0006239};probable rhamnogalacturonate lyase B%2C transcript variant X1{ECO_0006239}
gene-LOC125478308	B	CK	-1.54706	7.75088e-12	uncharacterized LOC125478308
gene-LOC103948107	B	CK	-1.54522	0.0019081	uncharacterized LOC103948107{ECO_0006239}
gene-LOC103935824	B	CK	-1.54506	0.000169474	magnesium transporter MRS2-3%2C transcript variant X2{ECO_0006239};magnesium transporter MRS2-3%2C transcript variant X1{ECO_0006239}
gene-LOC103932529	B	CK	-1.54095	2.22104e-08	rust resistance kinase Lr10{ECO_0006239}
gene-LOC103964928	B	CK	-1.53704	2.72808e-12	serine/threonine-protein kinase CTR1%2C transcript variant X1{ECO_0006239};serine/threonine-protein kinase CTR1%2C transcript variant X2{ECO_0006239};serine/threonine-protein kinase CTR1%2C transcript variant X3{ECO_0006239}
gene-LOC108867142	B	CK	-1.53636	4.07832e-07	uncharacterized LOC108867142%2C transcript variant X2;uncharacterized LOC108867142%2C transcript variant X1{ECO_0006239}
gene-LOC125480645	B	CK	-1.53505	4.71004e-05	uncharacterized LOC125480645%2C transcript variant X2{ECO_0006239};uncharacterized LOC125480645%2C transcript variant X1{ECO_0006239};uncharacterized LOC125480645%2C transcript variant X3{ECO_0006239}
gene-LOC125480877	B	CK	-1.53379	5.75233e-05	sphingoid long-chain bases kinase 2%2C mitochondrial-like%2C transcript variant X1{ECO_0006239};sphingoid long-chain bases kinase 2%2C mitochondrial-like%2C transcript variant X2{ECO_0006239}
gene-LOC103955377	B	CK	-1.53231	0.000542699	mannan endo-1%2C4-beta-mannosidase 7%2C transcript variant X2{ECO_0006239};mannan endo-1%2C4-beta-mannosidase 7%2C transcript variant X1{ECO_0006239}
gene-LOC103946400	B	CK	-1.52317	7.23755e-07	chloride channel protein CLC-c%2C transcript variant X2{ECO_0006239};chloride channel protein CLC-c%2C transcript variant X1{ECO_0006239};chloride channel protein CLC-c%2C transcript variant X3{ECO_0006239}
gene-LOC103944164	B	CK	-1.52307	3.69437e-13	cysteine-rich receptor-like protein kinase 44%2C transcript variant X3{ECO_0006239};cysteine-rich receptor-like protein kinase 44%2C transcript variant X5{ECO_0006239};cysteine-rich receptor-like protein kinase 44%2C transcript variant X4{ECO_0006239};cysteine-rich receptor-like protein kinase 44%2C transcript variant X2{ECO_0006239};cysteine-rich receptor-like protein kinase 44%2C transcript var…
gene-LOC103953044	B	CK	-1.52294	5.51769e-05	endoribonuclease Dicer homolog 3a-like%2C transcript variant X2;endoribonuclease Dicer homolog 3a-like%2C transcript variant X4;endoribonuclease Dicer homolog 3a-like%2C transcript variant X3{ECO_0006239};endoribonuclease Dicer homolog 3a-like%2C transcript variant X1{ECO_0006239};endoribonuclease Dicer homolog 3a-like%2C transcript variant X5{ECO_0006239}
gene-LOC103932119	B	CK	-1.51945	0.00551533	protein LIGHT-DEPENDENT SHORT HYPOCOTYLS 7{ECO_0006239}
gene-LOC103958971	B	CK	-1.51679	0.00212105	putative disease resistance protein RGA3
gene-LOC108866504	B	CK	-1.51405	2.78829e-15	uncharacterized LOC108866504{ECO_0006239}
gene-LOC103939061	B	CK	-1.51232	1.03331e-06	LEAF RUST 10 DISEASE-RESISTANCE LOCUS RECEPTOR-LIKE PROTEIN KINASE-like 2.1{ECO_0006239}
gene-LOC125467939	B	CK	-1.50899	5.10132e-30	intracellular protein transport protein USO1-like%2C transcript variant X2;intracellular protein transport protein USO1-like%2C transcript variant X1{ECO_0006239}
gene-LOC103934842	B	CK	-1.5089	3.53415e-08	hypersensitive-induced response protein-like protein 2
gene-LOC103965526	B	CK	-1.50548	0.00429731	beta-galactosidase 16{ECO_0006239}
gene-LOC103959939	B	CK	-1.50499	3.51013e-08	ribonucleases P/MRP protein subunit POP1{ECO_0006239}
gene-LOC103947197	B	CK	-1.49975	2.18313e-11	galactoside 2-alpha-L-fucosyltransferase-like{ECO_0006239}
gene-LOC103949341	B	CK	-1.49467	2.45267e-12	aspartic proteinase{ECO_0006239}
gene-LOC125477336	B	CK	-1.48983	1.95937e-06	polygalacturonase At1g48100-like%2C transcript variant X1{ECO_0006239};polygalacturonase At1g48100-like%2C transcript variant X2{ECO_0006239}
gene-LOC103954079	B	CK	-1.47609	0.000157706	xanthotoxin 5-hydroxylase CYP82C4-like{ECO_0006239}
gene-LOC103938164	B	CK	-1.47108	1.53301e-31	calmodulin calcium-dependent NAD kinase%2C transcript variant X2;calmodulin calcium-dependent NAD kinase%2C transcript variant X1
gene-LOC103962285	B	CK	-1.46694	2.96165e-10	phloretin 4'-O-glucosyltransferase-like{ECO_0006239}
gene-LOC125480120	B	CK	-1.46583	5.45185e-06	disease resistance protein RPM1-like{ECO_0006239}
gene-LOC125475700	B	CK	-1.46346	0.000671114	TMV resistance protein N-like{ECO_0006239}
gene-LOC125470830	B	CK	-1.46123	0.000237185	uncharacterized LOC125470830
gene-LOC103949656	B	CK	-1.45846	6.76296e-10	crooked neck-like protein 1{ECO_0006239}
gene-LOC103948645	B	CK	-1.45692	2.39039e-18	MYB-like transcription factor EOBII
gene-LOC125478200	B	CK	-1.45669	1.74729e-05	histone-lysine N-methyltransferase%2C H3 lysine-9 specific SUVH5-like{ECO_0006239}
gene-LOC103929819	B	CK	-1.45639	0.00609975	uncharacterized LOC103929819%2C transcript variant X2{ECO_0006239};uncharacterized LOC103929819%2C transcript variant X1{ECO_0006239}
gene-LOC103952345	B	CK	-1.45549	8.11392e-19	berberine bridge enzyme-like 15{ECO_0006239}
gene-LOC103933380	B	CK	-1.4543	8.87294e-05	phosphoglycerate mutase-like protein AT74H{ECO_0006239}
gene-LOC103954725	B	CK	-1.45198	2.45122e-05	L-type lectin-domain containing receptor kinase IX.1{ECO_0006239}
gene-LOC108866008	B	CK	-1.45084	0.00050354	cysteine-rich receptor-like protein kinase 10%2C transcript variant X2{ECO_0006239};cysteine-rich receptor-like protein kinase 10%2C transcript variant X1{ECO_0006239}
gene-LOC103962878	B	CK	-1.45079	5.09136e-05	FRIGIDA-like protein 5%2C transcript variant X1;FRIGIDA-like protein 5%2C transcript variant X2
gene-LOC103944744	B	CK	-1.45056	3.67718e-22	potassium transporter 5-like{ECO_0006239}
gene-LOC103942961	B	CK	-1.45036	0.000228231	glycerol-3-phosphate acyltransferase 5-like{ECO_0006239}
gene-LOC103936146	B	CK	-1.44983	1.53959e-15	ethylene-responsive transcription factor ERF027-like{ECO_0006239}
gene-LOC125467956	B	CK	-1.44826	0.00131168	probable rhamnogalacturonate lyase B
gene-LOC103945526	B	CK	-1.44451	0.0112194	uncharacterized LOC103945526%2C transcript variant X1{ECO_0006239}
gene-LOC103933899	B	CK	-1.44381	0.000854395	3-oxoacyl-{acyl-carrier-protein} synthase I%2C chloroplastic{ECO_0006239}
gene-LOC103945840	B	CK	-1.44267	3.01099e-28	cytochrome P450 705A12{ECO_0006239}
gene-LOC103959194	B	CK	-1.44224	0.000376981	disease resistance protein RPV1-like
gene-LOC103933486	B	CK	-1.44128	8.3791e-06	G-type lectin S-receptor-like serine/threonine-protein kinase At2g19130{ECO_0006239}
gene-LOC103948179	B	CK	-1.43901	8.73175e-07	starch synthase 3%2C chloroplastic/amyloplastic{ECO_0006239}
gene-LOC103967891	B	CK	-1.43759	8.66076e-07	serine/threonine-protein kinase STY13-like%2C transcript variant X1{ECO_0006239};serine/threonine-protein kinase STY13-like%2C transcript variant X2{ECO_0006239}
gene-LOC103945742	B	CK	-1.43536	4.86153e-19	cytochrome c oxidase subunit 6a%2C mitochondrial%2C transcript variant X1{ECO_0006239};cytochrome c oxidase subunit 6a%2C mitochondrial%2C transcript variant X2{ECO_0006239}
gene-LOC103958070	B	CK	-1.43193	7.15566e-06	uncharacterized LOC103958070{ECO_0006239}
gene-LOC103944382	B	CK	-1.43101	0.000184471	dehydrin HIRD11%2C transcript variant X1{ECO_0006239};dehydrin HIRD11%2C transcript variant X2{ECO_0006239}
gene-LOC125480335	B	CK	-1.42825	1.86862e-05	polyphenol oxidase%2C chloroplastic-like%2C transcript variant X2{ECO_0006239};polyphenol oxidase%2C chloroplastic-like%2C transcript variant X1{ECO_0006239}
gene-LOC125468286	B	CK	-1.42196	0.000120183	MLP-like protein 328
gene-LOC103951025	B	CK	-1.42072	0.000203637	uncharacterized LOC103951025{ECO_0006239}
gene-LOC103934893	B	CK	-1.41771	0.000150813	uncharacterized LOC103934893
gene-LOC103941412	B	CK	-1.41737	2.09197e-10	putative receptor-like protein kinase At3g47110{ECO_0006239}
gene-LOC103943766	B	CK	-1.4161	3.90517e-43	tonoplast dicarboxylate transporter%2C transcript variant X1{ECO_0006239};tonoplast dicarboxylate transporter%2C transcript variant X2{ECO_0006239}
gene-LOC103945938	B	CK	-1.41563	2.0007e-10	short-chain dehydrogenase/reductase 2b-like{ECO_0006239}
gene-LOC125476753	B	CK	-1.4142	5.76545e-08	BRASSINOSTEROID INSENSITIVE 1-associated receptor kinase 1-like
gene-LOC103967660	B	CK	-1.40722	1.37287e-06	uncharacterized LOC103967660{ECO_0006239}
gene-LOC103963409	B	CK	-1.40264	0.000505856	protein jagunal homolog 1-like{ECO_0006239}
gene-LOC103938344	B	CK	-1.4023	0.00014448	uncharacterized LOC103938344
gene-LOC103944905	B	CK	-1.40174	0.00567389	(R)-mandelonitrile lyase 2-like
gene-LOC103931259	B	CK	-1.40095	2.80929e-22	branched-chain amino acid aminotransferase 2%2C chloroplastic%2C transcript variant X2{ECO_0006239};branched-chain amino acid aminotransferase 2%2C chloroplastic%2C transcript variant X1{ECO_0006239};branched-chain amino acid aminotransferase 2%2C chloroplastic%2C transcript variant X3{ECO_0006239}
gene-LOC103931762	B	CK	-1.40065	4.28161e-24	transcription factor ORG2{ECO_0006239}
gene-LOC125468561	B	CK	-1.40019	0.00102075	probable disease resistance protein At4g27220{ECO_0006239}
gene-LOC103949521	B	CK	-1.39739	0.00712976	uncharacterized LOC103949521{ECO_0006239}
gene-LOC103946163	B	CK	-1.39407	2.7755e-18	MATH domain and coiled-coil domain-containing protein At3g58370{ECO_0006239}
gene-LOC103947396	B	CK	-1.39035	0.00363825	transcription factor PIF4%2C transcript variant X4{ECO_0006239};transcription factor PIF4%2C transcript variant X1{ECO_0006239};transcription factor PIF4%2C transcript variant X2{ECO_0006239};transcription factor PIF4%2C transcript variant X5{ECO_0006239};transcription factor PIF4%2C transcript variant X3{ECO_0006239}
gene-LOC103959963	B	CK	-1.38942	0.00168158	WD repeat-containing protein 70{ECO_0006239}
gene-LOC103968056	B	CK	-1.38881	1.76658e-64	40S ribosomal protein S28{ECO_0006239}
gene-LOC103957608	B	CK	-1.38852	4.89103e-12	disease resistance protein RGA2
gene-LOC103966782	B	CK	-1.38291	8.86755e-07	uncharacterized LOC103966782%2C transcript variant X3{ECO_0006239};uncharacterized LOC103966782%2C transcript variant X1{ECO_0006239};uncharacterized LOC103966782%2C transcript variant X2{ECO_0006239};uncharacterized LOC103966782%2C transcript variant X4{ECO_0006239}
gene-LOC103932093	B	CK	-1.37769	9.21889e-23	glutathione S-transferase T1{ECO_0006239}
gene-LOC103955109	B	CK	-1.36895	0.000476129	E3 ubiquitin-protein ligase RSL1%2C transcript variant X1{ECO_0006239};E3 ubiquitin-protein ligase RSL1%2C transcript variant X3{ECO_0006239};E3 ubiquitin-protein ligase RSL1%2C transcript variant X2{ECO_0006239};E3 ubiquitin-protein ligase RSL1%2C transcript variant X4{ECO_0006239}
gene-LOC103926823	B	CK	-1.36777	0.0112292	exocyst complex component EXO70A1-like{ECO_0006239}
gene-LOC103949499	B	CK	-1.36449	2.42424e-11	disease resistance protein Roq1-like%2C transcript variant X1{ECO_0006239};disease resistance protein Roq1-like%2C transcript variant X2{ECO_0006239}
gene-LOC103954768	B	CK	-1.36418	1.05113e-05	metacaspase-9{ECO_0006239}
gene-LOC103966338	B	CK	-1.36139	0.000110813	vacuolar cation/proton exchanger 3
gene-LOC103937647	B	CK	-1.36012	1.2175e-09	non-specific lipid transfer protein GPI-anchored 20{ECO_0006239}
gene-LOC103936119	B	CK	-1.35732	0.00652793	protein DMP4-like{ECO_0006239}
gene-LOC108866025	B	CK	-1.35687	1.46971e-31	uncharacterized LOC108866025%2C transcript variant X2;uncharacterized LOC108866025%2C transcript variant X1
gene-LOC125479538	B	CK	-1.35516	0.00439464	probable N-acetyltransferase HLS1
gene-LOC103950695	B	CK	-1.35381	0.0104272	endoglucanase CX{ECO_0006239}
gene-LOC125475324	B	CK	-1.35181	0.0039209	UDP-glycosyltransferase 92A1-like
gene-LOC125474646	B	CK	-1.35148	7.59222e-09	uncharacterized LOC125474646
gene-LOC125475931	B	CK	-1.35002	1.427e-06	purine permease 3-like{ECO_0006239}
gene-LOC103954747	B	CK	-1.34942	9.88987e-05	GABA transporter 1{ECO_0006239}
gene-LOC103952012	B	CK	-1.34837	3.85545e-25	scopoletin 8-hydroxylase
gene-LOC103936426	B	CK	-1.34394	9.00018e-05	MDIS1-interacting receptor like kinase 2-like
gene-LOC108867075	B	CK	-1.34362	0.00240727	TMV resistance protein N{ECO_0006239}
gene-LOC103930127	B	CK	-1.34315	5.81404e-12	protein DECREASED SIZE EXCLUSION LIMIT 1-like{ECO_0006239}
gene-LOC103954168	B	CK	-1.34122	3.37775e-14	nicotinamidase 1{ECO_0006239}
gene-LOC103942045	B	CK	-1.33628	0.000252165	uncharacterized LOC103942045{ECO_0006239}
gene-LOC103963186	B	CK	-1.33623	4.22324e-31	anthocyanidin 3-O-glucosyltransferase 5{ECO_0006239}
gene-LOC103938809	B	CK	-1.33287	1.95456e-20	dirigent protein 22-like{ECO_0006239}
gene-LOC125471118	B	CK	-1.33132	1.73257e-12	cytochrome P450 89A2-like{ECO_0006239}
gene-LOC103930446	B	CK	-1.32664	0.00414972	photosystem I reaction center subunit VI-2%2C chloroplastic{ECO_0006239}
gene-LOC103948012	B	CK	-1.32652	3.62191e-05	O-fucosyltransferase 23-like%2C transcript variant X2{ECO_0006239};O-fucosyltransferase 23-like%2C transcript variant X1{ECO_0006239}
gene-LOC103936023	B	CK	-1.32341	0.00304835	triose phosphate/phosphate translocator%2C chloroplastic%2C transcript variant X1{ECO_0006239};triose phosphate/phosphate translocator%2C chloroplastic%2C transcript variant X2{ECO_0006239}
gene-LOC103962564	B	CK	-1.31682	0.00165306	probable xyloglucan galactosyltransferase GT14{ECO_0006239}
gene-LOC103955615	B	CK	-1.31219	3.4925e-06	endo-1%2C3%3B1%2C4-beta-D-glucanase{ECO_0006239}
gene-LOC103955944	B	CK	-1.31126	1.77845e-21	60S ribosomal protein L39-1{ECO_0006239}
gene-LOC103953108	B	CK	-1.31116	6.90042e-08	nifU-like protein 1%2C chloroplastic%2C transcript variant X1{ECO_0006239};nifU-like protein 1%2C chloroplastic%2C transcript variant X2{ECO_0006239}
gene-LOC108867865	B	CK	-1.31113	1.04789e-07	uncharacterized LOC108867865
gene-LOC103948497	B	CK	-1.31033	0.00115678	uncharacterized LOC103948497%2C transcript variant X2{ECO_0006239};uncharacterized LOC103948497%2C transcript variant X1{ECO_0006239}
gene-LOC125472228	B	CK	-1.30679	0.00188374	zinc finger protein ZAT5-like{ECO_0006239}
gene-LOC103943767	B	CK	-1.30325	3.22878e-32	hydroquinone glucosyltransferase{ECO_0006239}
gene-LOC103963302	B	CK	-1.29718	6.0555e-07	transcription factor MYB102{ECO_0006239}
gene-LOC125470689	B	CK	-1.2967	0.000552282	putative disease resistance RPP13-like protein 1%2C transcript variant X3{ECO_0006239};putative disease resistance RPP13-like protein 1%2C transcript variant X2{ECO_0006239};putative disease resistance RPP13-like protein 1%2C transcript variant X1{ECO_0006239}
gene-LOC103931464	B	CK	-1.29608	0.00113535	protein argonaute 4A{ECO_0006239}
gene-LOC125474344	B	CK	-1.29571	1.46783e-15	ABC transporter B family member 15-like{ECO_0006239}
gene-LOC103958734	B	CK	-1.2939	0.00705086	transcription factor PRE6{ECO_0006239}
gene-LOC103960161	B	CK	-1.29365	4.27452e-19	serine/threonine-protein kinase SAPK1-like%2C transcript variant X1{ECO_0006239}
gene-LOC125470327	B	CK	-1.29074	5.9021e-05	uncharacterized mitochondrial protein AtMg00810-like{ECO_0006239}
gene-LOC103951060	B	CK	-1.28907	6.80795e-69	starch synthase 2%2C chloroplastic/amyloplastic%2C transcript variant X3{ECO_0006239};starch synthase 2%2C chloroplastic/amyloplastic%2C transcript variant X1{ECO_0006239};starch synthase 2%2C chloroplastic/amyloplastic%2C transcript variant X2{ECO_0006239}
gene-LOC103945918	B	CK	-1.28884	6.77735e-22	short-chain dehydrogenase/reductase 2b-like%2C transcript variant X4{ECO_0006239};short-chain dehydrogenase/reductase 2b-like%2C transcript variant X8{ECO_0006239};short-chain dehydrogenase/reductase 2b-like%2C transcript variant X1{ECO_0006239};short-chain dehydrogenase/reductase 2b-like%2C transcript variant X6{ECO_0006239};short-chain dehydrogenase/reductase 2b-like%2C transcript variant X2{EC…
gene-LOC103939283	B	CK	-1.28557	0.000283146	protein GAST1{ECO_0006239}
gene-LOC125471820	B	CK	-1.28508	6.4898e-12	disease resistance protein RPV1-like%2C transcript variant X3{ECO_0006239};disease resistance protein RPV1-like%2C transcript variant X2{ECO_0006239};disease resistance protein RPV1-like%2C transcript variant X1{ECO_0006239}
gene-LOC103944461	B	CK	-1.2847	5.02708e-23	external alternative NAD(P)H-ubiquinone oxidoreductase B1%2C mitochondrial{ECO_0006239}
gene-LOC125476054	B	CK	-1.28411	0.00395139	serine/threonine-protein kinase-like protein At1g28390{ECO_0006239}
gene-LOC103963320	B	CK	-1.27721	0.000933891	putative disease resistance protein RGA3
gene-LOC125479165	B	CK	-1.27714	0.00627359	uncharacterized LOC125479165{ECO_0006239}
gene-LOC103964916	B	CK	-1.27518	6.43296e-21	probable boron transporter 2
gene-LOC103955888	B	CK	-1.27224	8.52735e-07	uncharacterized LOC103955888%2C transcript variant X6;uncharacterized LOC103955888%2C transcript variant X3{ECO_0006239};uncharacterized LOC103955888%2C transcript variant X2{ECO_0006239};uncharacterized LOC103955888%2C transcript variant X1{ECO_0006239};uncharacterized LOC103955888%2C transcript variant X7{ECO_0006239};uncharacterized LOC103955888%2C transcript variant X5{ECO_0006239};uncharacte…
gene-LOC108866849	B	CK	-1.27077	2.23972e-05	uncharacterized LOC108866849%2C transcript variant X1{ECO_0006239}
gene-LOC103964662	B	CK	-1.26575	1.90312e-07	subtilisin-like protease SBT4.14{ECO_0006239}
gene-LOC125476013	B	CK	-1.26389	3.83246e-05	mitogen-activated protein kinase kinase kinase 1-like{ECO_0006239}
gene-LOC103951727	B	CK	-1.26353	5.73572e-06	GABA transporter 1{ECO_0006239}
gene-LOC103962307	B	CK	-1.26299	0.00694595	cyclic phosphodiesterase-like{ECO_0006239}
gene-LOC125469627	B	CK	-1.26207	0.000809914	putative disease resistance protein RGA3%2C transcript variant X7{ECO_0006239}
gene-LOC125467905	B	CK	-1.26067	6.41059e-08	protein phosphatase 1 regulatory subunit INH3-like{ECO_0006239}
gene-LOC103955134	B	CK	-1.26059	0.00133674	uncharacterized LOC103955134%2C transcript variant X1;uncharacterized LOC103955134%2C transcript variant X2{ECO_0006239}
gene-LOC125478468	B	CK	-1.25871	0.000121062	uncharacterized LOC125478468
gene-LOC103931684	B	CK	-1.25851	8.22418e-07	thioredoxin-like protein slr0233{ECO_0006239}
gene-LOC103949409	B	CK	-1.25741	2.44175e-08	uncharacterized LOC103949409{ECO_0006239}
gene-LOC103931151	B	CK	-1.25511	1.11125e-06	endonuclease V%2C transcript variant X1{ECO_0006239};endonuclease V%2C transcript variant X2{ECO_0006239}
gene-LOC125471038	B	CK	-1.25389	0.00016802	uncharacterized LOC125471038
gene-LOC103942235	B	CK	-1.25312	5.40094e-17	ultraviolet-B receptor UVR8{ECO_0006239}
gene-LOC125479414	B	CK	-1.25097	1.72429e-09	LRR receptor-like serine/threonine-protein kinase IOS1{ECO_0006239}
gene-LOC103967223	B	CK	-1.24797	2.20766e-05	putative RING-H2 finger protein ATL21B
gene-LOC103929917	B	CK	-1.24794	5.446e-13	uncharacterized LOC103929917
gene-LOC103949707	B	CK	-1.24748	2.30255e-20	probable steroid-binding protein 3{ECO_0006239}
gene-LOC108868099	B	CK	-1.24625	3.0919e-06	uncharacterized LOC108868099
gene-LOC103953229	B	CK	-1.24539	1.55191e-11	zinc finger protein CONSTANS-LIKE 4{ECO_0006239}
gene-LOC103943589	B	CK	-1.24432	2.22972e-05	receptor-like cytosolic serine/threonine-protein kinase RBK2%2C transcript variant X2{ECO_0006239};receptor-like cytosolic serine/threonine-protein kinase RBK2%2C transcript variant X1{ECO_0006239}
gene-LOC125470684	B	CK	-1.2437	3.13494e-07	BON1-associated protein 2-like{ECO_0006239}
gene-LOC103927213	B	CK	-1.23891	0.000883536	uncharacterized LOC103927213%2C transcript variant X2{ECO_0006239};uncharacterized LOC103927213%2C transcript variant X1{ECO_0006239}
gene-LOC103955947	B	CK	-1.23733	0.00158404	uncharacterized LOC103955947{ECO_0006239}
gene-LOC103951621	B	CK	-1.23486	2.07358e-05	protein yippee-like At4g27740{ECO_0006239}
gene-LOC103930107	B	CK	-1.23423	1.57557e-23	aldehyde oxidase GLOX1-like{ECO_0006239}
gene-LOC125476079	B	CK	-1.23125	0.00209242	uncharacterized LOC125476079
gene-LOC103939055	B	CK	-1.23082	1.0482e-13	abscisic acid receptor PYR1{ECO_0006239}
gene-LOC103935426	B	CK	-1.23077	0.0101713	glucan endo-1%2C3-beta-glucosidase{ECO_0006239}
gene-LOC103942855	B	CK	-1.22907	6.60949e-14	probable protein S-acyltransferase 14
gene-LOC103957413	B	CK	-1.2281	5.4577e-12	uncharacterized LOC103957413%2C transcript variant X2;uncharacterized LOC103957413%2C transcript variant X3{ECO_0006239};uncharacterized LOC103957413%2C transcript variant X1{ECO_0006239}
gene-LOC103939383	B	CK	-1.22748	0.00462105	loganic acid O-methyltransferase-like
gene-LOC125468719	B	CK	-1.22454	4.3106e-19	disease resistance-like protein DSC1{ECO_0006239}
gene-LOC125469822	B	CK	-1.22439	1.40973e-13	probable RNA helicase SDE3%2C transcript variant X1{ECO_0006239};probable RNA helicase SDE3%2C transcript variant X2{ECO_0006239}
gene-LOC103951327	B	CK	-1.22112	0.00300439	GDSL esterase/lipase At1g29670{ECO_0006239}
gene-LOC103959128	B	CK	-1.21809	5.18239e-13	2-oxoglutarate-dependent dioxygenase DAO%2C transcript variant X4{ECO_0006239};2-oxoglutarate-dependent dioxygenase DAO%2C transcript variant X3{ECO_0006239};2-oxoglutarate-dependent dioxygenase DAO%2C transcript variant X2{ECO_0006239};2-oxoglutarate-dependent dioxygenase DAO%2C transcript variant X1{ECO_0006239};2-oxoglutarate-dependent dioxygenase DAO%2C transcript variant X5{ECO_0006239}
gene-LOC103932993	B	CK	-1.21583	2.58959e-08	constitutive photomorphogenesis protein 10-like%2C transcript variant X2;constitutive photomorphogenesis protein 10-like%2C transcript variant X1;constitutive photomorphogenesis protein 10-like%2C transcript variant X3{ECO_0006239}
gene-LOC103947917	B	CK	-1.21424	7.66722e-33	protein trichome birefringence-like 39{ECO_0006239}
gene-LOC103956341	B	CK	-1.21404	0.00213356	B3 domain-containing transcription factor NGA1-like%2C transcript variant X3{ECO_0006239};B3 domain-containing transcription factor NGA1-like%2C transcript variant X2{ECO_0006239};B3 domain-containing transcription factor NGA1-like%2C transcript variant X1{ECO_0006239}
gene-LOC103953913	B	CK	-1.21264	7.37536e-06	uncharacterized LOC103953913%2C transcript variant X6{ECO_0006239};uncharacterized LOC103953913%2C transcript variant X1{ECO_0006239};uncharacterized LOC103953913%2C transcript variant X2{ECO_0006239};uncharacterized LOC103953913%2C transcript variant X4{ECO_0006239};uncharacterized LOC103953913%2C transcript variant X5{ECO_0006239};uncharacterized LOC103953913%2C transcript variant X3{ECO_000623…
gene-LOC103967990	B	CK	-1.21125	6.79421e-07	probable N-acetyl-gamma-glutamyl-phosphate reductase%2C chloroplastic{ECO_0006239}
gene-LOC103959681	B	CK	-1.21087	0.00327513	uncharacterized LOC103959681%2C transcript variant X1;uncharacterized LOC103959681%2C transcript variant X7;uncharacterized LOC103959681%2C transcript variant X8;uncharacterized LOC103959681%2C transcript variant X6;uncharacterized LOC103959681%2C transcript variant X5;uncharacterized LOC103959681%2C transcript variant X2{ECO_0006239};uncharacterized LOC103959681%2C transcript variant X4{ECO_0006…
gene-LOC103941806	B	CK	-1.20801	0.000179195	mitochondrial import inner membrane translocase subunit Tim9-like{ECO_0006239}
gene-LOC125476441	B	CK	-1.20659	1.07449e-06	uncharacterized LOC125476441
gene-LOC103938244	B	CK	-1.20346	7.37417e-10	UDP-glycosyltransferase 72E1-like
gene-LOC103954216	B	CK	-1.20282	0.00566743	alcohol-forming fatty acyl-CoA reductase{ECO_0006239}
gene-LOC103938586	B	CK	-1.20008	0.000336373	beta-glucosidase BoGH3B-like%2C transcript variant X1;beta-glucosidase BoGH3B-like%2C transcript variant X2
gene-LOC125470933	B	CK	-1.19563	0.00142166	flavonoid 3'-monooxygenase CYP75B137-like{ECO_0006239}
gene-LOC103964964	B	CK	-1.19539	6.15807e-10	3-phosphoshikimate 1-carboxyvinyltransferase 2{ECO_0006239}
gene-LOC103961850	B	CK	-1.19133	1.31241e-06	NADPH_quinone oxidoreductase{ECO_0006239}
gene-LOC103967923	B	CK	-1.19132	0.0001208	probable LRR receptor-like serine/threonine-protein kinase At5g63710%2C transcript variant X1{ECO_0006239};probable LRR receptor-like serine/threonine-protein kinase At5g63710%2C transcript variant X2{ECO_0006239}
gene-LOC103940571	B	CK	-1.1902	0.000296043	3-ketoacyl-CoA synthase 20{ECO_0006239}
gene-LOC103956403	B	CK	-1.18982	1.2424e-07	purple acid phosphatase 22{ECO_0006239}
gene-LOC125471173	B	CK	-1.18717	0.000202553	uncharacterized LOC125471173{ECO_0006239}
gene-LOC125471137	B	CK	-1.18644	6.82495e-17	acidic endochitinase SE2-like{ECO_0006239}
gene-LOC103958954	B	CK	-1.17808	5.59373e-11	UDP-glycosyltransferase 87A1{ECO_0006239}
gene-LOC103945259	B	CK	-1.17748	1.78616e-06	F-box/kelch-repeat protein At5g43190-like{ECO_0006239}
gene-LOC103961647	B	CK	-1.17622	9.87417e-23	transcription factor FER-LIKE IRON DEFICIENCY-INDUCED TRANSCRIPTION FACTOR-like%2C transcript variant X2;transcription factor FER-LIKE IRON DEFICIENCY-INDUCED TRANSCRIPTION FACTOR-like%2C transcript variant X1
gene-LOC103944514	B	CK	-1.17605	0.00103429	phospholipase A1-IIgamma
gene-LOC103968035	B	CK	-1.1756	0.00698294	remorin 4.1-like{ECO_0006239}
gene-LOC108865974	B	CK	-1.17517	7.71776e-05	MDIS1-interacting receptor like kinase 2-like{ECO_0006239}
gene-LOC103941982	B	CK	-1.17458	1.81249e-14	uncharacterized LOC103941982%2C transcript variant X2{ECO_0006239};uncharacterized LOC103941982%2C transcript variant X5{ECO_0006239};uncharacterized LOC103941982%2C transcript variant X11{ECO_0006239};uncharacterized LOC103941982%2C transcript variant X7{ECO_0006239};uncharacterized LOC103941982%2C transcript variant X6{ECO_0006239};uncharacterized LOC103941982%2C transcript variant X3{ECO_00062…
gene-LOC103964261	B	CK	-1.17413	0.0105866	transcription factor MYC2-like{ECO_0006239}
gene-LOC125480351	B	CK	-1.17348	4.13028e-05	G-type lectin S-receptor-like serine/threonine-protein kinase RKS1%2C transcript variant X1{ECO_0006239};G-type lectin S-receptor-like serine/threonine-protein kinase RKS1%2C transcript variant X2{ECO_0006239}
gene-LOC103927247	B	CK	-1.17141	4.12925e-11	probable serine/threonine-protein kinase PBL7{ECO_0006239}
gene-LOC103927871	B	CK	-1.17064	0.000440091	GABA transporter 1-like{ECO_0006239}
gene-LOC103928466	B	CK	-1.16856	4.5289e-10	ABC transporter B family member 15{ECO_0006239}
gene-LOC103943508	B	CK	-1.16219	0.00110255	F-box/kelch-repeat protein At3g23880{ECO_0006239}
gene-LOC103947579	B	CK	-1.16165	0.00192935	uncharacterized LOC103947579{ECO_0006239}
gene-LOC108866149	B	CK	-1.16103	0.00677669	pentatricopeptide repeat-containing protein At4g01570-like{ECO_0006239}
gene-LOC103961576	B	CK	-1.16047	1.86441e-06	protein ROOT HAIR DEFECTIVE 3{ECO_0006239}
gene-LOC103935281	B	CK	-1.15912	2.8899e-18	CBL-interacting serine/threonine-protein kinase 11{ECO_0006239}
gene-LOC103930755	B	CK	-1.15871	1.57745e-30	uncharacterized LOC103930755{ECO_0006239}
gene-LOC103945978	B	CK	-1.15527	0.00311911	probable acylpyruvase FAHD1%2C mitochondrial%2C transcript variant X1
gene-LOC103953212	B	CK	-1.15449	1.7708e-12	probable calcium-binding protein CML50%2C transcript variant X1{ECO_0006239};probable calcium-binding protein CML50%2C transcript variant X4{ECO_0006239};probable calcium-binding protein CML50%2C transcript variant X2{ECO_0006239};probable calcium-binding protein CML50%2C transcript variant X3{ECO_0006239}
gene-LOC103930180	B	CK	-1.15295	0.00535547	scarecrow-like protein 26
gene-LOC103931483	B	CK	-1.15225	2.51261e-18	signal peptidase complex catalytic subunit SEC11C-like%2C transcript variant X1{ECO_0006239};signal peptidase complex catalytic subunit SEC11C-like%2C transcript variant X2{ECO_0006239}
gene-LOC103940283	B	CK	-1.15211	1.9075e-05	fra a 1-associated protein{ECO_0006239}
gene-LOC103932105	B	CK	-1.14824	0.00207165	glutamine synthetase leaf isozyme%2C chloroplastic{ECO_0006239}
gene-LOC125476064	B	CK	-1.1482	5.25262e-07	uncharacterized LOC125476064
gene-LOC125469640	B	CK	-1.14798	1.22068e-24	probable caffeoyl-CoA O-methyltransferase At4g26220{ECO_0006239}
gene-LOC125468147	B	CK	-1.14655	5.92807e-10	G-type lectin S-receptor-like serine/threonine-protein kinase At1g67520{ECO_0006239}
gene-LOC108867891	B	CK	-1.14613	3.7729e-11	putative F-box/FBD/LRR-repeat protein At5g44950%2C transcript variant X2{ECO_0006239};putative F-box/FBD/LRR-repeat protein At5g44950%2C transcript variant X1{ECO_0006239};putative F-box/FBD/LRR-repeat protein At5g44950%2C transcript variant X3{ECO_0006239}
gene-LOC103958291	B	CK	-1.14146	3.64872e-09	uncharacterized LOC103958291{ECO_0006239}
gene-LOC103954923	B	CK	-1.14118	0.000206094	uncharacterized LOC103954923{ECO_0006239}
gene-LOC103963497	B	CK	-1.14085	3.38103e-17	ethylene-responsive transcription factor ERF062{ECO_0006239}
gene-LOC103963728	B	CK	-1.13969	0.000154373	uncharacterized LOC103963728{ECO_0006239}
gene-LOC103962111	B	CK	-1.13893	9.54321e-15	LRR receptor-like serine/threonine-protein kinase EFR%2C transcript variant X1{ECO_0006239};LRR receptor-like serine/threonine-protein kinase EFR%2C transcript variant X2{ECO_0006239}
gene-LOC125469704	B	CK	-1.13856	4.33101e-24	probable glutamate carboxypeptidase LAMP1%2C transcript variant X1{ECO_0006239};probable glutamate carboxypeptidase LAMP1%2C transcript variant X2{ECO_0006239};probable glutamate carboxypeptidase LAMP1%2C transcript variant X3{ECO_0006239}
gene-LOC103932705	B	CK	-1.13771	3.47516e-12	acyl-coenzyme A thioesterase 13{ECO_0006239}
gene-LOC103958597	B	CK	-1.13664	9.43712e-05	probable LRR receptor-like serine/threonine-protein kinase At3g47570%2C transcript variant X3{ECO_0006239};probable LRR receptor-like serine/threonine-protein kinase At3g47570%2C transcript variant X8{ECO_0006239};probable LRR receptor-like serine/threonine-protein kinase At3g47570%2C transcript variant X4{ECO_0006239};probable LRR receptor-like serine/threonine-protein kinase At3g47570%2C transc…
gene-LOC103948754	B	CK	-1.13337	9.55925e-21	probable galacturonosyltransferase 12{ECO_0006239}
gene-LOC103952988	B	CK	-1.1315	0.000601833	motile sperm domain-containing protein 2%2C transcript variant X1{ECO_0006239};motile sperm domain-containing protein 2%2C transcript variant X2{ECO_0006239}
gene-LOC125477157	B	CK	-1.12856	6.08264e-05	caffeoylshikimate esterase-like{ECO_0006239}
gene-LOC103964257	B	CK	-1.12758	7.35793e-11	homeobox-leucine zipper protein ATHB-12{ECO_0006239}
gene-LOC103942907	B	CK	-1.12709	4.88994e-34	tubby-like F-box protein 8%2C transcript variant X1{ECO_0006239};tubby-like F-box protein 8%2C transcript variant X4{ECO_0006239};tubby-like F-box protein 8%2C transcript variant X3{ECO_0006239};tubby-like F-box protein 8%2C transcript variant X2{ECO_0006239}
gene-LOC103951709	B	CK	-1.12699	3.36568e-10	homeobox protein knotted-1-like 2{ECO_0006239}
gene-LOC103956397	B	CK	-1.1258	1.248e-13	cytochrome P450 94C1-like
gene-LOC103954727	B	CK	-1.12504	0.000209515	probable rhamnogalacturonate lyase B{ECO_0006239}
gene-LOC103939352	B	CK	-1.1248	1.65872e-08	loganic acid O-methyltransferase-like{ECO_0006239}
gene-LOC103937782	B	CK	-1.12446	5.34277e-05	dynein light chain 1%2C cytoplasmic{ECO_0006239}
gene-LOC125473730	B	CK	-1.12135	0.00545302	APETALA2-like protein 3%2C transcript variant X1{ECO_0006239};APETALA2-like protein 3%2C transcript variant X2{ECO_0006239}
gene-LOC103964718	B	CK	-1.12076	2.44916e-09	probable inactive 2-oxoglutarate-dependent dioxygenase AOP2{ECO_0006239}
gene-LOC103945882	B	CK	-1.12049	2.50638e-15	probable serine/threonine-protein kinase WNK4%2C transcript variant X2{ECO_0006239};probable serine/threonine-protein kinase WNK4%2C transcript variant X1{ECO_0006239}
gene-LOC103960174	B	CK	-1.11921	1.34504e-09	cytochrome P450 714A1
gene-LOC103946905	B	CK	-1.11394	1.06373e-10	transcription factor HHO3{ECO_0006239}
gene-LOC125469976	B	CK	-1.11386	4.30969e-06	uncharacterized LOC125469976
gene-LOC103933926	B	CK	-1.11285	0.000159199	oxygen-evolving enhancer protein 1%2C chloroplastic{ECO_0006239}
gene-LOC125467987	B	CK	-1.1126	0.00524848	uncharacterized LOC125467987%2C transcript variant X4{ECO_0006239};uncharacterized LOC125467987%2C transcript variant X2{ECO_0006239};uncharacterized LOC125467987%2C transcript variant X1{ECO_0006239};uncharacterized LOC125467987%2C transcript variant X3{ECO_0006239}
gene-LOC125473460	B	CK	-1.10892	2.70989e-30	uncharacterized protein At4g06744-like{ECO_0006239}
gene-LOC103949638	B	CK	-1.10703	6.01747e-17	pre-mRNA-splicing factor ATP-dependent RNA helicase DEAH1{ECO_0006239}
gene-LOC103962740	B	CK	-1.10638	0.00868839	uncharacterized LOC103962740{ECO_0006239}
gene-LOC103953830	B	CK	-1.1047	6.98149e-05	peroxidase P7-like{ECO_0006239}
gene-LOC103938922	B	CK	-1.10358	2.68862e-06	putative disease resistance protein RGA3%2C transcript variant X1;putative disease resistance protein RGA3%2C transcript variant X2{ECO_0006239}
gene-LOC103964422	B	CK	-1.10247	1.11968e-09	feruloyl CoA ortho-hydroxylase F6H1-3%2C transcript variant X1{ECO_0006239}
gene-LOC103963535	B	CK	-1.10219	0.00493562	probable pectinesterase 29{ECO_0006239}
gene-LOC125472403	B	CK	-1.10208	4.29516e-50	metallothionein-like protein type 2{ECO_0006239}
gene-LOC125468121	B	CK	-1.09793	9.53592e-06	disease resistance-like protein DSC1
gene-LOC103966958	B	CK	-1.097	0.00536351	probable ribosome-binding factor A%2C chloroplastic{ECO_0006239}
gene-LOC103961194	B	CK	-1.0958	3.76909e-25	probable serine/threonine-protein kinase WNK5{ECO_0006239}
gene-LOC103950091	B	CK	-1.09521	9.128e-07	zinc finger CCCH domain-containing protein 43{ECO_0006239}
gene-LOC103944167	B	CK	-1.0942	0.000215782	uncharacterized LOC103944167{ECO_0006239}
gene-LOC103957037	B	CK	-1.09387	0.00971413	probable carboxylesterase 2{ECO_0006239}
gene-LOC103932702	B	CK	-1.09209	0.00455865	digalactosyldiacylglycerol synthase 2%2C chloroplastic-like
gene-LOC103942440	B	CK	-1.09191	7.63603e-06	uncharacterized acetyltransferase At3g50280{ECO_0006239}
gene-LOC103943066	B	CK	-1.08863	2.80233e-20	protein TIFY 6A%2C transcript variant X2{ECO_0006239};protein TIFY 6A%2C transcript variant X1{ECO_0006239}
gene-LOC103939999	B	CK	-1.08706	3.24674e-06	hydroxymethylglutaryl-CoA lyase%2C mitochondrial%2C transcript variant X5{ECO_0006239};hydroxymethylglutaryl-CoA lyase%2C mitochondrial%2C transcript variant X3{ECO_0006239};hydroxymethylglutaryl-CoA lyase%2C mitochondrial%2C transcript variant X4{ECO_0006239};hydroxymethylglutaryl-CoA lyase%2C mitochondrial%2C transcript variant X1{ECO_0006239};hydroxymethylglutaryl-CoA lyase%2C mitochondrial%2C…
gene-LOC103928866	B	CK	-1.08599	1.85096e-08	mitochondrial adenine nucleotide transporter ADNT1%2C transcript variant X2{ECO_0006239};mitochondrial adenine nucleotide transporter ADNT1%2C transcript variant X1{ECO_0006239}
gene-LOC103955627	B	CK	-1.0834	0.000642867	adenylate isopentenyltransferase 5%2C chloroplastic{ECO_0006239}
gene-LOC103949313	B	CK	-1.08242	0.000774311	uncharacterized LOC103949313{ECO_0006239}
gene-LOC103939820	B	CK	-1.08066	0.00528297	glycosyltransferase BC10-like{ECO_0006239}
gene-LOC103953800	B	CK	-1.07947	0.0100727	brassinosteroid-related acyltransferase 1-like{ECO_0006239}
gene-LOC103930480	B	CK	-1.07774	0.0125761	transcription factor MYB93-like{ECO_0006239}
gene-LOC103963182	B	CK	-1.07462	2.34226e-07	homeobox-leucine zipper protein ATHB-40{ECO_0006239}
gene-LOC103944705	B	CK	-1.07266	0.00277426	aspartic proteinase oryzasin-1{ECO_0006239}
gene-LOC103945999	B	CK	-1.07179	1.02408e-10	trans-cinnamate 4-monooxygenase-like{ECO_0006239}
gene-LOC125470334	B	CK	-1.07099	7.37059e-06	uncharacterized LOC125470334%2C transcript variant X2{ECO_0006239};uncharacterized LOC125470334%2C transcript variant X1{ECO_0006239}
gene-LOC125479351	B	CK	-1.07021	5.21838e-14	aldehyde oxidase GLOX1-like
gene-LOC103932259	B	CK	-1.06969	2.59179e-06	probable glycerol-3-phosphate acyltransferase 8{ECO_0006239}
gene-LOC108868053	B	CK	-1.06809	2.70003e-09	peroxidase P7-like{ECO_0006239}
gene-LOC103929026	B	CK	-1.06696	1.36488e-07	indole-3-acetic acid-induced protein ARG7{ECO_0006239}
gene-LOC103957958	B	CK	-1.06615	2.73448e-21	protein MOS2-like%2C transcript variant X3{ECO_0006239}
gene-LOC103952033	B	CK	-1.0657	0.00259503	uncharacterized LOC103952033%2C transcript variant X1{ECO_0006239};uncharacterized LOC103952033%2C transcript variant X2{ECO_0006239}
gene-LOC103935874	B	CK	-1.06438	0.00768059	probable beta-galactosidase 2%2C transcript variant X1{ECO_0006239};probable beta-galactosidase 2%2C transcript variant X4{ECO_0006239};probable beta-galactosidase 2%2C transcript variant X3{ECO_0006239};probable beta-galactosidase 2%2C transcript variant X2{ECO_0006239}
gene-LOC103962048	B	CK	-1.06435	0.00764497	transcription factor MYB4-like{ECO_0006239}
gene-LOC103957215	B	CK	-1.06432	0.00413419	non-specific lipid transfer protein GPI-anchored 15-like%2C transcript variant X2{ECO_0006239};non-specific lipid transfer protein GPI-anchored 15-like%2C transcript variant X1{ECO_0006239};non-specific lipid transfer protein GPI-anchored 15-like%2C transcript variant X3{ECO_0006239}
gene-LOC103965196	B	CK	-1.06414	0.0040308	GDSL esterase/lipase At2g23540-like{ECO_0006239}
gene-LOC103946789	B	CK	-1.06229	0.00202767	beta-galactosidase 6{ECO_0006239}
gene-LOC103956576	B	CK	-1.06023	0.00138431	uncharacterized LOC103956576%2C transcript variant X3{ECO_0006239};uncharacterized LOC103956576%2C transcript variant X2{ECO_0006239};uncharacterized LOC103956576%2C transcript variant X1{ECO_0006239}
gene-LOC125477800	B	CK	-1.05774	7.50845e-14	uncharacterized LOC125477800
gene-LOC103944925	B	CK	-1.05774	2.1461e-61	metallothionein-like protein type 2{ECO_0006239}
gene-LOC103933146	B	CK	-1.05552	0.00372581	UDP-glycosyltransferase 73D1
gene-LOC103931753	B	CK	-1.05534	1.27353e-20	dirigent protein 23-like{ECO_0006239}
gene-LOC103965666	B	CK	-1.05473	0.012032	polyubiquitin-like
gene-LOC103957396	B	CK	-1.05472	0.000112637	uncharacterized LOC103957396%2C transcript variant X1{ECO_0006239};uncharacterized LOC103957396%2C transcript variant X3{ECO_0006239};uncharacterized LOC103957396%2C transcript variant X2{ECO_0006239};uncharacterized LOC103957396%2C transcript variant X4{ECO_0006239}
gene-LOC103951801	B	CK	-1.05427	0.00606906	ribulose-1%2C5 bisphosphate carboxylase/oxygenase large subunit N-methyltransferase%2C chloroplastic{ECO_0006239}
gene-LOC103928004	B	CK	-1.05234	2.94908e-05	probably inactive receptor-like protein kinase At2g46850
gene-LOC103929213	B	CK	-1.05175	0.0114042	protein MIZU-KUSSEI 1-like{ECO_0006239}
gene-LOC103962943	B	CK	-1.05136	0.000395769	probable LRR receptor-like serine/threonine-protein kinase RKF3{ECO_0006239}
gene-LOC103951683	B	CK	-1.0501	1.02549e-12	probable pectinesterase/pectinesterase inhibitor 51{ECO_0006239}
gene-LOC103956736	B	CK	-1.04802	2.18438e-06	lysM domain receptor-like kinase 3{ECO_0006239}
gene-LOC103955203	B	CK	-1.04649	1.35851e-05	receptor-like protein EIX2%2C transcript variant X2{ECO_0006239};receptor-like protein EIX2%2C transcript variant X1{ECO_0006239}
gene-LOC125468096	B	CK	-1.04563	0.0110812	putative pentatricopeptide repeat-containing protein At1g12700%2C mitochondrial{ECO_0006239}
gene-LOC103964452	B	CK	-1.04474	1.55841e-05	telomerase Cajal body protein 1%2C transcript variant X1{ECO_0006239};telomerase Cajal body protein 1%2C transcript variant X2{ECO_0006239}
gene-LOC103956503	B	CK	-1.0433	1.934e-12	phosphoglycerate mutase-like protein 4{ECO_0006239}
gene-LOC103936512	B	CK	-1.04207	0.00849764	F-box/FBD/LRR-repeat protein At4g26340{ECO_0006239}
gene-LOC103956623	B	CK	-1.04185	6.49122e-06	photosystem I reaction center subunit II%2C chloroplastic{ECO_0006239}
gene-LOC103963109	B	CK	-1.04129	8.52617e-06	TMV resistance protein N%2C transcript variant X3;TMV resistance protein N%2C transcript variant X1{ECO_0006239};TMV resistance protein N%2C transcript variant X2{ECO_0006239}
gene-LOC125472701	B	CK	-1.03967	2.14125e-11	geranylgeranyl pyrophosphate synthase 7%2C chloroplastic-like{ECO_0006239}
gene-LOC103966437	B	CK	-1.03804	5.69048e-07	mitochondrial carrier protein MTM1-like{ECO_0006239}
gene-LOC125478653	B	CK	-1.03444	0.000935917	uncharacterized LOC125478653%2C transcript variant X2;uncharacterized LOC125478653%2C transcript variant X1
gene-LOC103936672	B	CK	-1.0343	0.000128391	protein ROOT HAIR SPECIFIC 17{ECO_0006239}
gene-LOC103947943	B	CK	-1.03363	5.31925e-05	integrator complex subunit 3{ECO_0006239}
gene-LOC103951684	B	CK	-1.03251	1.67526e-12	probable pectinesterase/pectinesterase inhibitor 51{ECO_0006239}
gene-LOC103936236	B	CK	-1.03146	0.00707713	AT-hook motif nuclear-localized protein 22-like
gene-LOC103933563	B	CK	-1.0313	0.00476183	late embryogenesis abundant protein 76{ECO_0006239}
gene-LOC103966879	B	CK	-1.03094	1.44188e-42	dormancy-associated protein homolog 4-like%2C transcript variant X1{ECO_0006239};dormancy-associated protein homolog 4-like%2C transcript variant X3{ECO_0006239};dormancy-associated protein homolog 4-like%2C transcript variant X4{ECO_0006239};dormancy-associated protein homolog 4-like%2C transcript variant X2{ECO_0006239}
gene-LOC103939461	B	CK	-1.02952	4.50762e-10	BRASSINOSTEROID INSENSITIVE 1-associated receptor kinase 1-like%2C transcript variant X2{ECO_0006239};BRASSINOSTEROID INSENSITIVE 1-associated receptor kinase 1-like%2C transcript variant X1{ECO_0006239}
gene-LOC103962994	B	CK	-1.02784	4.6074e-05	ABC transporter G family member 32-like{ECO_0006239}
gene-LOC103953335	B	CK	-1.0249	4.90663e-19	metal tolerance protein 10{ECO_0006239}
gene-LOC103938962	B	CK	-1.0242	0.00684849	zinc finger A20 and AN1 domain-containing stress-associated protein 5{ECO_0006239}
gene-LOC103926807	B	CK	-1.02387	0.00129702	F-box/kelch-repeat protein At1g51550%2C transcript variant X2{ECO_0006239};F-box/kelch-repeat protein At1g51550%2C transcript variant X1{ECO_0006239}
gene-LOC108866779	B	CK	-1.02375	0.00123063	(3S%2C6E)-nerolidol synthase 1%2C transcript variant X2{ECO_0006239};(3S%2C6E)-nerolidol synthase 1%2C transcript variant X1{ECO_0006239}
gene-LOC103959985	B	CK	-1.02262	1.73768e-32	cytosolic sulfotransferase 15-like{ECO_0006239}
gene-LOC103940008	B	CK	-1.02079	1.56256e-15	quinone-oxidoreductase homolog%2C chloroplastic{ECO_0006239}
gene-LOC125478575	B	CK	-1.02041	3.70242e-11	RNA demethylase ALKBH10B-like{ECO_0006239}
gene-LOC125476801	B	CK	-1.01916	4.96812e-06	disease resistance protein RPP2B-like
gene-LOC103951624	B	CK	-1.01907	0.00409356	uncharacterized LOC103951624
gene-LOC103948996	B	CK	-1.01566	1.02043e-18	BAHD acyltransferase At5g47980-like
gene-LOC103960049	B	CK	-1.01458	0.00104667	linamarin synthase 2-like{ECO_0006239}
gene-LOC103956256	B	CK	-1.01394	2.59018e-07	50S ribosomal protein L25-like{ECO_0006239}
gene-LOC103950681	B	CK	-1.01347	0.0028622	uncharacterized LOC103950681{ECO_0006239}
gene-LOC125469147	B	CK	-1.01184	1.2548e-06	(+)-neomenthol dehydrogenase-like{ECO_0006239}
gene-LOC103926659	B	CK	-1.01147	1.53689e-05	ethylene-responsive transcription factor RAP2-7-like
gene-LOC125470430	B	CK	-1.01092	0.000903496	cytochrome P450 86A1-like
gene-LOC103931335	B	CK	-1.01003	7.27129e-06	ATP synthase delta chain%2C chloroplastic-like{ECO_0006239}
gene-LOC125480916	B	CK	-1.00773	0.0104147	general transcription factor 3C polypeptide 3-like
gene-LOC103928562	B	CK	-1.00727	1.05855e-05	uncharacterized LOC103928562{ECO_0006239}
gene-LOC125470444	B	CK	-1.00704	0.00740278	uncharacterized LOC125470444{ECO_0006239}
gene-LOC103936757	B	CK	-1.00456	8.29615e-06	uncharacterized LOC103936757{ECO_0006239}
gene-LOC103963521	B	CK	-1.00185	1.90985e-06	X-linked retinitis pigmentosa GTPase regulator-interacting protein 1-like{ECO_0006239}
gene-LOC103957382	B	CK	-1.00097	0.000118272	cytochrome P450 86A8{ECO_0006239}
gene-LOC103968140	B	CK	1.00018	4.65492e-07	dynamin-like protein ARC5{ECO_0006239}
gene-LOC103967005	B	CK	1.00133	3.05363e-16	protein FATTY ACID EXPORT 6{ECO_0006239}
gene-LOC103946072	B	CK	1.00172	2.6104e-09	protein DOWNY MILDEW RESISTANCE 6-like
gene-LOC103943666	B	CK	1.00201	4.28789e-09	putative E3 ubiquitin-protein ligase LIN-1%2C transcript variant X3{ECO_0006239};putative E3 ubiquitin-protein ligase LIN-1%2C transcript variant X2{ECO_0006239};putative E3 ubiquitin-protein ligase LIN-1%2C transcript variant X1{ECO_0006239}
gene-LOC103966968	B	CK	1.00234	0.00729122	protochlorophyllide reductase%2C chloroplastic{ECO_0006239}
gene-LOC103933113	B	CK	1.00269	6.94676e-26	receptor-like serine/threonine-protein kinase ALE2{ECO_0006239}
gene-LOC103957053	B	CK	1.00486	5.3439e-10	transcription factor MYB73{ECO_0006239}
gene-LOC125477771	B	CK	1.00525	2.5801e-10	expansin-A10{ECO_0006239}
gene-LOC103937278	B	CK	1.00585	2.37049e-25	uncharacterized LOC103937278{ECO_0006239}
gene-LOC103951573	B	CK	1.00609	0.00414351	protein DOWNY MILDEW RESISTANCE 6{ECO_0006239}
gene-LOC103927979	B	CK	1.00632	5.72698e-07	protein BONZAI 3%2C transcript variant X1;protein BONZAI 3%2C transcript variant X2
gene-LOC103955391	B	CK	1.00676	0.00528297	CBS domain-containing protein CBSX3%2C mitochondrial%2C transcript variant X1{ECO_0006239};CBS domain-containing protein CBSX3%2C mitochondrial%2C transcript variant X2{ECO_0006239}
gene-LOC103930004	B	CK	1.00701	1.2807e-05	uncharacterized LOC103930004%2C transcript variant X2;uncharacterized LOC103930004%2C transcript variant X1
gene-LOC103957122	B	CK	1.008	0.000299562	wall-associated receptor kinase 3%2C transcript variant X2;wall-associated receptor kinase 3%2C transcript variant X3;wall-associated receptor kinase 3%2C transcript variant X1
gene-LOC103960511	B	CK	1.00815	1.3064e-06	sorbitol dehydrogenase{ECO_0006239}
gene-LOC103967563	B	CK	1.00822	5.98783e-05	FH protein interacting protein FIP2-like{ECO_0006239}
gene-LOC103941311	B	CK	1.00837	8.46033e-18	(-)-alpha-pinene synthase-like
gene-LOC103938440	B	CK	1.00894	6.96715e-09	uncharacterized LOC103938440{ECO_0006239}
gene-LOC103943197	B	CK	1.00952	6.60955e-10	tricalbin-3{ECO_0006239}
gene-LOC103950716	B	CK	1.0096	0.000573272	probable E3 ubiquitin-protein ligase RHA4A
gene-LOC103931499	B	CK	1.00988	2.02706e-08	heavy metal-associated isoprenylated plant protein 47-like%2C transcript variant X1{ECO_0006239};heavy metal-associated isoprenylated plant protein 47-like%2C transcript variant X2{ECO_0006239}
gene-LOC103943783	B	CK	1.01023	0.00733719	protein NRT1/ PTR FAMILY 2.6-like
gene-LOC103967553	B	CK	1.01034	9.91505e-13	peroxisome biogenesis protein 5%2C transcript variant X2{ECO_0006239};peroxisome biogenesis protein 5%2C transcript variant X1{ECO_0006239}
gene-LOC103938531	B	CK	1.01072	0.0122406	ferrochelatase-2%2C chloroplastic-like%2C transcript variant X2{ECO_0006239};ferrochelatase-2%2C chloroplastic-like%2C transcript variant X1{ECO_0006239}
gene-LOC103936133	B	CK	1.01153	9.21706e-07	protein GrpE-like{ECO_0006239}
gene-LOC103961169	B	CK	1.01197	8.86426e-22	protein LURP-one-related 15{ECO_0006239}
gene-LOC103959468	B	CK	1.01205	1.25348e-17	protein C2-DOMAIN ABA-RELATED 4-like{ECO_0006239}
gene-LOC125473613	B	CK	1.01219	1.5937e-19	protein SRC2-like{ECO_0006239}
gene-LOC103927714	B	CK	1.01279	2.74147e-06	thaumatin-like protein 1b{ECO_0006239}
gene-LOC125476558	B	CK	1.0131	8.13492e-51	beta-amyrin 28-monooxygenase-like{ECO_0006239}
gene-LOC103964681	B	CK	1.01324	0.00652677	uncharacterized LOC103964681%2C transcript variant X1{ECO_0006239};uncharacterized LOC103964681%2C transcript variant X2{ECO_0006239}
gene-LOC125471624	B	CK	1.01357	0.000198071	probable pectate lyase 5{ECO_0006239}
gene-LOC125477340	B	CK	1.01376	7.70169e-26	major strawberry allergen Fra a 1-3-like{ECO_0006239}
gene-LOC103959473	B	CK	1.01411	9.11522e-07	protein C2-DOMAIN ABA-RELATED 4{ECO_0006239}
gene-LOC103952774	B	CK	1.01421	4.59095e-05	U6 snRNA phosphodiesterase 1{ECO_0006239}
gene-LOC103934968	B	CK	1.01554	2.462e-05	receptor-like protein kinase ANXUR2{ECO_0006239}
gene-LOC103939406	B	CK	1.01571	2.96964e-14	COBRA-like protein 7{ECO_0006239}
gene-LOC103949427	B	CK	1.01592	1.53115e-43	uncharacterized LOC103949427{ECO_0006239}
gene-LOC103931986	B	CK	1.01768	0.00779373	transcription factor MYB11-like{ECO_0006239}
gene-LOC125470921	B	CK	1.01804	2.23168e-12	uncharacterized LOC125470921{ECO_0006239}
gene-LOC125480836	B	CK	1.01837	0.0120932	auxin-induced in root cultures protein 12-like{ECO_0006239}
gene-LOC103930519	B	CK	1.01952	5.99838e-12	40S ribosomal protein S30{ECO_0006239}
gene-LOC108865923	B	CK	1.02028	6.0612e-09	uncharacterized LOC108865923{ECO_0006239}
gene-LOC103938639	B	CK	1.02084	6.8063e-30	cell number regulator 2-like{ECO_0006239}
gene-LOC103957935	B	CK	1.02132	1.85549e-25	2-oxoglutarate-dependent dioxygenase 19-like
gene-LOC103960939	B	CK	1.02244	1.10236e-06	DNA repair protein RAD5A{ECO_0006239}
gene-LOC103958226	B	CK	1.02277	2.02033e-05	ferric reduction oxidase 4%2C transcript variant X1{ECO_0006239};ferric reduction oxidase 4%2C transcript variant X2{ECO_0006239}
gene-LOC125478951	B	CK	1.02343	6.91978e-11	uncharacterized LOC125478951{ECO_0006239}
gene-LOC125473056	B	CK	1.02402	6.56836e-07	probable disease resistance protein At5g66910{ECO_0006239}
gene-LOC108868141	B	CK	1.02433	0.000439643	uncharacterized LOC108868141{ECO_0006239}
gene-LOC103939387	B	CK	1.02478	5.7253e-05	protein SYM1{ECO_0006239}
gene-LOC103951153	B	CK	1.02736	1.80804e-05	putative UDP-glucuronate_xylan alpha-glucuronosyltransferase 3{ECO_0006239}
gene-LOC103960885	B	CK	1.0277	1.9244e-06	cytochrome P450 94B3-like{ECO_0006239}
gene-LOC103938574	B	CK	1.02834	6.23239e-09	uncharacterized LOC103938574{ECO_0006239}
gene-LOC103960224	B	CK	1.02838	0.0098497	glutathione transferase GST 23-like{ECO_0006239}
gene-LOC103955543	B	CK	1.02918	0.00255442	alkylated DNA repair protein ALKBH8 homolog%2C transcript variant X1{ECO_0006239};alkylated DNA repair protein ALKBH8 homolog%2C transcript variant X2{ECO_0006239}
gene-LOC103931966	B	CK	1.02932	1.93046e-42	putative laccase-9
gene-LOC103929080	B	CK	1.02997	2.07259e-11	disease resistance protein Roq1-like%2C transcript variant X8;disease resistance protein Roq1-like%2C transcript variant X4{ECO_0006239};disease resistance protein Roq1-like%2C transcript variant X5{ECO_0006239};disease resistance protein Roq1-like%2C transcript variant X1{ECO_0006239};disease resistance protein Roq1-like%2C transcript variant X2{ECO_0006239};disease resistance protein Roq1-like%…
gene-LOC103953103	B	CK	1.03045	7.97049e-14	probable protein phosphatase 2C 2{ECO_0006239}
gene-LOC125472317	B	CK	1.03087	1.39503e-41	L-ascorbate oxidase homolog{ECO_0006239}
gene-LOC125468540	B	CK	1.03129	2.52193e-05	phosphoinositide phospholipase C 2-like%2C transcript variant X1{ECO_0006239};phosphoinositide phospholipase C 2-like%2C transcript variant X2{ECO_0006239}
gene-LOC125475185	B	CK	1.03174	5.07547e-09	disease resistance protein RPV1-like%2C transcript variant X1{ECO_0006239};disease resistance protein RPV1-like%2C transcript variant X4{ECO_0006239};disease resistance protein RPV1-like%2C transcript variant X5{ECO_0006239};disease resistance protein RPV1-like%2C transcript variant X2{ECO_0006239};disease resistance protein RPV1-like%2C transcript variant X3{ECO_0006239}
gene-LOC125470213	B	CK	1.03177	0.00593153	F-box protein CPR1-like%2C transcript variant X2;F-box protein CPR1-like%2C transcript variant X1{ECO_0006239}
gene-LOC103951317	B	CK	1.03233	1.13267e-06	uncharacterized LOC103951317{ECO_0006239}
gene-LOC103930249	B	CK	1.03262	0.00516546	uncharacterized LOC103930249{ECO_0006239}
gene-LOC103944037	B	CK	1.03281	2.45869e-10	pathogen-associated molecular patterns-induced protein A70{ECO_0006239}
gene-LOC103942363	B	CK	1.03339	1.45824e-12	3-isopropylmalate dehydratase large subunit%2C chloroplastic%2C transcript variant X2{ECO_0006239};3-isopropylmalate dehydratase large subunit%2C chloroplastic%2C transcript variant X1{ECO_0006239}
gene-LOC103936697	B	CK	1.03355	6.14198e-10	uncharacterized LOC103936697{ECO_0006239}
gene-LOC103940625	B	CK	1.03363	7.64669e-12	germin-like protein subfamily 1 member 13{ECO_0006239}
gene-LOC103926795	B	CK	1.03364	2.73412e-05	uncharacterized LOC103926795
gene-LOC103954249	B	CK	1.03368	6.64784e-18	uncharacterized LOC103954249%2C transcript variant X5;uncharacterized LOC103954249%2C transcript variant X1{ECO_0006239};uncharacterized LOC103954249%2C transcript variant X2{ECO_0006239};uncharacterized LOC103954249%2C transcript variant X3{ECO_0006239};uncharacterized LOC103954249%2C transcript variant X4{ECO_0006239}
gene-LOC103955507	B	CK	1.03391	0.00318741	uncharacterized LOC103955507{ECO_0006239}
gene-LOC125469980	B	CK	1.03512	5.40684e-14	ethylene-responsive transcription factor TINY-like{ECO_0006239}
gene-LOC125468483	B	CK	1.03551	0.00339166	TMV resistance protein N-like
gene-LOC103953905	B	CK	1.03608	1.44999e-32	probable galactinol--sucrose galactosyltransferase 6%2C transcript variant X1{ECO_0006239};probable galactinol--sucrose galactosyltransferase 6%2C transcript variant X2{ECO_0006239}
gene-LOC103964105	B	CK	1.03702	1.85321e-07	leucine-rich repeat receptor-like tyrosine-protein kinase PXC3{ECO_0006239}
gene-LOC103965883	B	CK	1.03708	2.36596e-05	arabinogalactan protein 41{ECO_0006239}
gene-LOC103944171	B	CK	1.0376	5.97159e-05	cysteine-rich repeat secretory protein 38-like{ECO_0006239}
gene-LOC103933034	B	CK	1.03811	0.000865507	aspartic proteinase 36{ECO_0006239}
gene-LOC125475537	B	CK	1.03865	0.000607077	plasma membrane ATPase 4-like%2C transcript variant X3;plasma membrane ATPase 4-like%2C transcript variant X2{ECO_0006239};plasma membrane ATPase 4-like%2C transcript variant X1{ECO_0006239}
gene-LOC103956863	B	CK	1.03969	3.14188e-16	probable protein phosphatase 2C 2{ECO_0006239}
gene-LOC103944336	B	CK	1.04094	2.34031e-12	acyltransferase Pun1-like%2C transcript variant X1;acyltransferase Pun1-like%2C transcript variant X2;acyltransferase Pun1-like%2C transcript variant X3
gene-LOC125478332	B	CK	1.04101	0.000176119	disease resistance protein RUN1-like{ECO_0006239}
gene-LOC125471732	B	CK	1.04121	5.73902e-09	triacylglycerol lipase OBL1{ECO_0006239}
gene-LOC125475751	B	CK	1.04228	5.76668e-08	monooxygenase 1-like{ECO_0006239}
gene-LOC103959805	B	CK	1.04295	5.16123e-15	quinone oxidoreductase 1{ECO_0006239}
gene-LOC103950703	B	CK	1.0433	4.54361e-05	alcohol dehydrogenase-like 4%2C transcript variant X2{ECO_0006239};alcohol dehydrogenase-like 4%2C transcript variant X1{ECO_0006239}
gene-LOC103965068	B	CK	1.04337	0.00822967	cyclic nucleotide-gated ion channel 1{ECO_0006239}
gene-LOC103962332	B	CK	1.04385	8.39999e-24	calmodulin-binding protein 25{ECO_0006239}
gene-LOC125469737	B	CK	1.04426	6.03874e-08	probable RNA-dependent RNA polymerase 5{ECO_0006239}
gene-LOC125476242	B	CK	1.04468	2.75527e-21	uncharacterized LOC125476242{ECO_0006239}
gene-LOC108867029	B	CK	1.04474	0.00161556	uncharacterized LOC108867029{ECO_0006239}
gene-LOC103929393	B	CK	1.04782	0.00666882	transmembrane protein 234 homolog{ECO_0006239}
gene-LOC103959162	B	CK	1.04793	1.13491e-20	protein PIN-LIKES 5{ECO_0006239}
gene-LOC103941107	B	CK	1.04837	5.9504e-09	putative calcium-transporting ATPase 13%2C plasma membrane-type{ECO_0006239}
gene-LOC125472575	B	CK	1.04932	1.53184e-09	uncharacterized LOC125472575
gene-LOC103945451	B	CK	1.04968	4.10412e-16	tyrosine aminotransferase{ECO_0006239}
gene-LOC125477778	B	CK	1.04988	9.95174e-13	probable xyloglucan endotransglucosylase/hydrolase protein 33{ECO_0006239}
gene-LOC103966590	B	CK	1.05226	0.0118584	probable alpha-mannosidase At5g13980{ECO_0006239}
gene-LOC103945852	B	CK	1.0532	4.29445e-11	UDP-glucose flavonoid 3-O-glucosyltransferase 7-like{ECO_0006239}
gene-LOC103950265	B	CK	1.05375	1.34773e-20	dimethylnonatriene synthase-like
gene-LOC103930771	B	CK	1.05411	0.0112251	uncharacterized LOC103930771{ECO_0006239}
gene-LOC103942015	B	CK	1.05415	2.73089e-18	probable xyloglucan glycosyltransferase 5{ECO_0006239}
gene-LOC125473382	B	CK	1.05469	2.45959e-06	GATA transcription factor 5-like{ECO_0006239}
gene-LOC103941856	B	CK	1.05522	6.26591e-07	WRKY transcription factor 22-like{ECO_0006239}
gene-LOC103937807	B	CK	1.05561	5.8146e-26	cold-shock protein CS120{ECO_0006239}
gene-LOC103967056	B	CK	1.05665	7.46159e-16	squalene monooxygenase SE1{ECO_0006239}
gene-LOC125474911	B	CK	1.05754	0.00753246	cellulose synthase-like protein H1%2C transcript variant X2{ECO_0006239};cellulose synthase-like protein H1%2C transcript variant X1{ECO_0006239}
gene-LOC103943761	B	CK	1.05773	1.85316e-29	high mobility group B protein 6{ECO_0006239}
gene-LOC103950260	B	CK	1.05782	1.85895e-33	subtilisin-like protease SBT1.8{ECO_0006239}
gene-LOC125476715	B	CK	1.05902	0.000979623	metallothionein-like protein type 2{ECO_0006239}
gene-LOC103959937	B	CK	1.05911	2.79319e-11	2-methylpropanoate--CoA ligase CCL4-like{ECO_0006239}
gene-LOC103956569	B	CK	1.06022	5.05359e-08	endoglucanase 3{ECO_0006239}
gene-LOC103951563	B	CK	1.06076	0.000134072	peroxidase 5{ECO_0006239}
gene-LOC103958377	B	CK	1.06264	9.28535e-05	ABC transporter G family member 24-like{ECO_0006239}
gene-LOC103938977	B	CK	1.06302	3.9292e-17	probable WRKY transcription factor 40%2C transcript variant X1{ECO_0006239};probable WRKY transcription factor 40%2C transcript variant X2{ECO_0006239}
gene-LOC103958968	B	CK	1.06416	5.15134e-38	40S ribosomal protein S4-3{ECO_0006239}
gene-LOC125474516	B	CK	1.0645	0.00562899	7-deoxyloganetin glucosyltransferase-like{ECO_0006239}
gene-LOC103952077	B	CK	1.06489	5.5816e-12	L-ascorbate oxidase{ECO_0006239}
gene-LOC103958846	B	CK	1.06524	1.25492e-06	thioredoxin-like fold domain-containing protein MRL7%2C chloroplastic%2C transcript variant X2{ECO_0006239};thioredoxin-like fold domain-containing protein MRL7%2C chloroplastic%2C transcript variant X1{ECO_0006239}
gene-LOC103950887	B	CK	1.06601	0.0119442	thioredoxin H2-like
gene-LOC103940045	B	CK	1.06751	5.0277e-13	G-type lectin S-receptor-like serine/threonine-protein kinase At1g34300{ECO_0006239}
gene-LOC103938045	B	CK	1.06774	1.30538e-23	disease resistance protein RPM1-like{ECO_0006239}
gene-LOC103935936	B	CK	1.06854	0.000810089	glutamine-dependent NAD(+) synthetase%2C transcript variant X2;glutamine-dependent NAD(+) synthetase%2C transcript variant X1{ECO_0006239}
gene-LOC103935447	B	CK	1.06949	4.83154e-07	disease resistance protein RPV1-like{ECO_0006239}
gene-LOC103948504	B	CK	1.07202	0.01153	uncharacterized LOC103948504{ECO_0006239}
gene-LOC125477572	B	CK	1.07315	1.4706e-09	chorismate mutase 3%2C chloroplastic{ECO_0006239}
gene-LOC103966384	B	CK	1.07347	1.12624e-05	casparian strip membrane protein 2-like
gene-LOC108868744	B	CK	1.07557	0.00496482	receptor homology region%2C transmembrane domain- and RING domain-containing protein 2-like{ECO_0006239}
gene-LOC103965771	B	CK	1.07856	0.00144428	probable pectate lyase 4{ECO_0006239}
gene-LOC103956631	B	CK	1.07981	0.0064465	5'-nucleotidase SurE-like%2C transcript variant X1{ECO_0006239};5'-nucleotidase SurE-like%2C transcript variant X2{ECO_0006239}
gene-LOC125476987	B	CK	1.07988	7.40507e-07	shikimate O-hydroxycinnamoyltransferase-like
gene-LOC103956963	B	CK	1.0804	1.07393e-21	uridine kinase-like protein 3{ECO_0006239}
gene-LOC103945869	B	CK	1.0805	2.94482e-44	ADP%2CATP carrier protein 1%2C mitochondrial{ECO_0006239}
gene-LOC103959779	B	CK	1.08254	9.26984e-06	cyclin-U4-1%2C transcript variant X2{ECO_0006239};cyclin-U4-1%2C transcript variant X1{ECO_0006239}
gene-LOC103952486	B	CK	1.08376	0.00912813	probable sucrose-phosphate synthase 1{ECO_0006239}
gene-LOC125470805	B	CK	1.0844	2.38834e-10	probable carboxylesterase 15{ECO_0006239}
gene-LOC103954015	B	CK	1.0856	0.00391022	stem-specific protein TSJT1-like{ECO_0006239}
gene-LOC103951196	B	CK	1.08602	3.43328e-09	uncharacterized LOC103951196{ECO_0006239}
gene-LOC125477480	B	CK	1.08625	1.73866e-09	uncharacterized LOC125477480{ECO_0006239}
gene-LOC103933957	B	CK	1.08631	0.00154648	osteocalcin 2%2C transcript variant X1{ECO_0006239};osteocalcin 2%2C transcript variant X2{ECO_0006239}
gene-LOC103957671	B	CK	1.08882	2.5008e-08	protein BPS1%2C chloroplastic-like
gene-LOC125473210	B	CK	1.08902	1.49005e-06	uncharacterized LOC125473210%2C transcript variant X1{ECO_0006239};uncharacterized LOC125473210%2C transcript variant X3{ECO_0006239};uncharacterized LOC125473210%2C transcript variant X2{ECO_0006239};uncharacterized LOC125473210%2C transcript variant X4{ECO_0006239}
gene-LOC125477951	B	CK	1.09302	0.000249376	glutathione S-transferase-like{ECO_0006239}
gene-LOC103951572	B	CK	1.09362	8.85782e-23	caffeic acid 3-O-methyltransferase-like{ECO_0006239}
gene-LOC103948403	B	CK	1.09448	4.51113e-12	uncharacterized LOC103948403{ECO_0006239}
gene-LOC103958781	B	CK	1.1004	8.83269e-08	AAA-ATPase ASD%2C mitochondrial{ECO_0006239}
gene-LOC103953390	B	CK	1.10198	1.25e-07	mitogen-activated protein kinase homolog MMK2{ECO_0006239}
gene-LOC103928104	B	CK	1.10491	2.95212e-27	40S ribosomal protein S29{ECO_0006239}
gene-LOC103956941	B	CK	1.10602	5.2114e-05	gibberellin 2-beta-dioxygenase 2{ECO_0006239}
gene-LOC103929382	B	CK	1.11013	3.16951e-17	jacalin-related lectin 3{ECO_0006239}
gene-LOC103961657	B	CK	1.1114	8.35862e-31	universal stress protein PHOS32{ECO_0006239}
gene-LOC125470843	B	CK	1.11237	2.37788e-09	uncharacterized LOC125470843{ECO_0006239}
gene-LOC103934922	B	CK	1.11241	8.98801e-16	tripeptidyl-peptidase 2{ECO_0006239}
gene-LOC103958499	B	CK	1.11266	1.26855e-19	putative RING-H2 finger protein ATL21A{ECO_0006239}
gene-LOC103934752	B	CK	1.11316	1.59003e-56	peroxidase 73{ECO_0006239}
gene-LOC125476486	B	CK	1.11352	0.0111374	glucan endo-1%2C3-beta-glucosidase 14-like
gene-LOC103948912	B	CK	1.11918	5.60335e-14	enoyl-{acyl-carrier-protein} reductase%2C mitochondrial{ECO_0006239}
gene-LOC103958347	B	CK	1.12063	7.66794e-25	WD repeat-containing protein 11-like%2C transcript variant X2{ECO_0006239};WD repeat-containing protein 11-like%2C transcript variant X1{ECO_0006239}
gene-LOC103944736	B	CK	1.1208	1.60282e-06	uncharacterized LOC103944736
gene-LOC103954731	B	CK	1.12182	0.0115719	protein NETWORKED 2D
gene-LOC125475022	B	CK	1.1224	2.0346e-07	uncharacterized LOC125475022
gene-LOC103960297	B	CK	1.12246	0.00143675	protein trichome birefringence-like 19{ECO_0006239}
gene-LOC103935962	B	CK	1.1235	1.43881e-18	cyclin-U2-1{ECO_0006239}
gene-LOC103965574	B	CK	1.1249	4.6613e-15	uncharacterized LOC103965574%2C transcript variant X6{ECO_0006239};uncharacterized LOC103965574%2C transcript variant X3{ECO_0006239};uncharacterized LOC103965574%2C transcript variant X4{ECO_0006239};uncharacterized LOC103965574%2C transcript variant X2{ECO_0006239};uncharacterized LOC103965574%2C transcript variant X5{ECO_0006239};uncharacterized LOC103965574%2C transcript variant X7{ECO_000623…
gene-LOC125475811	B	CK	1.12546	1.06209e-19	putative laccase-9{ECO_0006239}
gene-LOC125480577	B	CK	1.12754	5.87933e-16	transcription factor MYC2-like{ECO_0006239}
gene-LOC103940997	B	CK	1.12792	9.53628e-23	RHOMBOID-like protein 1{ECO_0006239}
gene-LOC103935821	B	CK	1.12818	8.90759e-06	ultraviolet-B receptor UVR8-like%2C transcript variant X1{ECO_0006239};ultraviolet-B receptor UVR8-like%2C transcript variant X2{ECO_0006239}
gene-LOC103932454	B	CK	1.12834	5.0503e-05	serine carboxypeptidase-like 20%2C transcript variant X2{ECO_0006239};serine carboxypeptidase-like 20%2C transcript variant X1{ECO_0006239}
gene-LOC103935773	B	CK	1.12882	4.87518e-08	proline transporter 2{ECO_0006239}
gene-LOC103958089	B	CK	1.12942	0.00129646	CTP synthase{ECO_0006239}
gene-LOC103945413	B	CK	1.13025	9.95754e-05	protein LIGHT-DEPENDENT SHORT HYPOCOTYLS 10{ECO_0006239}
gene-LOC103967202	B	CK	1.13066	2.35619e-15	probable pectinesterase/pectinesterase inhibitor 7{ECO_0006239}
gene-LOC103935878	B	CK	1.13203	7.30869e-25	perakine reductase-like{ECO_0006239}
gene-LOC125471863	B	CK	1.13229	4.64043e-10	rust resistance kinase Lr10-like{ECO_0006239}
gene-LOC125468294	B	CK	1.13426	2.10103e-12	squalene monooxygenase SE1-like{ECO_0006239}
gene-LOC103958208	B	CK	1.13538	0.00393206	DUF21 domain-containing protein At5g52790
gene-LOC103958606	B	CK	1.13608	3.64306e-19	ethylene-responsive transcription factor 2{ECO_0006239}
gene-LOC103944300	B	CK	1.13669	0.00016091	heat stress transcription factor A-3{ECO_0006239}
gene-LOC103967477	B	CK	1.13738	2.74037e-05	WAT1-related protein At4g08300-like{ECO_0006239}
gene-LOC125469806	B	CK	1.13779	0.00318571	uncharacterized LOC125469806{ECO_0006239}
gene-LOC103929777	B	CK	1.13867	1.48721e-11	putative ion channel POLLUX-like 2%2C transcript variant X3{ECO_0006239};putative ion channel POLLUX-like 2%2C transcript variant X1{ECO_0006239};putative ion channel POLLUX-like 2%2C transcript variant X2{ECO_0006239}
gene-LOC103930288	B	CK	1.13894	0.00766424	dof zinc finger protein DOF5.4{ECO_0006239}
gene-LOC103940899	B	CK	1.13975	1.95296e-12	prohibitin-1%2C mitochondrial{ECO_0006239}
gene-LOC103964688	B	CK	1.14016	3.26566e-16	E3 ubiquitin-protein ligase RDUF1{ECO_0006239}
gene-LOC125474809	B	CK	1.14101	0.00691092	uncharacterized LOC125474809
gene-LOC103965777	B	CK	1.1423	4.70274e-22	disease resistance protein RPV1-like%2C transcript variant X1{ECO_0006239};disease resistance protein RPV1-like%2C transcript variant X2{ECO_0006239}
gene-LOC103938803	B	CK	1.14238	8.88141e-13	5'-adenylylsulfate reductase 1%2C chloroplastic-like{ECO_0006239}
gene-LOC103932792	B	CK	1.14376	2.93547e-07	cytochrome P450 711A1-like
gene-LOC125468857	B	CK	1.14636	4.96807e-12	probable WRKY transcription factor 53{ECO_0006239}
gene-LOC103937097	B	CK	1.14714	9.57843e-14	uncharacterized LOC103937097{ECO_0006239}
gene-LOC103967342	B	CK	1.14784	0.000106752	probable glutathione S-transferase{ECO_0006239}
gene-LOC103944053	B	CK	1.14886	4.12926e-19	U-box domain-containing protein 17-like{ECO_0006239}
gene-LOC103930741	B	CK	1.14906	1.78623e-08	protein CANDIDATE G-PROTEIN COUPLED RECEPTOR 2-like%2C transcript variant X2{ECO_0006239};protein CANDIDATE G-PROTEIN COUPLED RECEPTOR 2-like%2C transcript variant X1{ECO_0006239}
gene-LOC103966984	B	CK	1.14907	2.57157e-06	uncharacterized LOC103966984{ECO_0006239}
gene-LOC108866549	B	CK	1.14954	1.55507e-05	probable DNA-directed RNA polymerase subunit delta
gene-LOC103932402	B	CK	1.1496	0.00754168	pentatricopeptide repeat-containing protein At3g57430%2C chloroplastic{ECO_0006239}
gene-LOC103947622	B	CK	1.15366	6.32686e-07	E3 ubiquitin-protein ligase RMA1H1{ECO_0006239}
gene-LOC103928810	B	CK	1.15386	1.0342e-07	protein SAWADEE HOMEODOMAIN HOMOLOG 2%2C transcript variant X3;protein SAWADEE HOMEODOMAIN HOMOLOG 2%2C transcript variant X4;protein SAWADEE HOMEODOMAIN HOMOLOG 2%2C transcript variant X2;protein SAWADEE HOMEODOMAIN HOMOLOG 2%2C transcript variant X1{ECO_0006239}
gene-LOC103948366	B	CK	1.15436	5.30347e-14	glutathione S-transferase DHAR2-like{ECO_0006239}
gene-LOC103927701	B	CK	1.15554	2.53221e-06	uncharacterized LOC103927701{ECO_0006239}
gene-LOC125467992	B	CK	1.15652	6.26854e-15	uncharacterized LOC125467992%2C transcript variant X3{ECO_0006239};uncharacterized LOC125467992%2C transcript variant X2{ECO_0006239};uncharacterized LOC125467992%2C transcript variant X1{ECO_0006239}
gene-LOC103932902	B	CK	1.15711	0.000389522	protein NTM1-like 9{ECO_0006239}
gene-LOC103948706	B	CK	1.15775	0.00231924	leucine--tRNA ligase%2C chloroplastic/mitochondrial{ECO_0006239}
gene-LOC103951319	B	CK	1.15882	7.64537e-15	uncharacterized LOC103951319{ECO_0006239}
gene-LOC103938582	B	CK	1.16032	5.31519e-08	50S ribosomal protein L4%2C chloroplastic-like{ECO_0006239}
gene-LOC103956371	B	CK	1.16069	0.00056601	3-ketoacyl-CoA synthase 1{ECO_0006239}
gene-LOC103957838	B	CK	1.16104	3.09786e-12	glutamyl-tRNA reductase 1%2C chloroplastic{ECO_0006239}
gene-LOC103928333	B	CK	1.16129	1.89078e-12	glutathione synthetase%2C chloroplastic{ECO_0006239}
gene-LOC103946532	B	CK	1.16259	0.00235266	putative disease resistance protein RGA3{ECO_0006239}
gene-LOC103932480	B	CK	1.16312	2.35115e-10	calreticulin-3-like{ECO_0006239}
gene-LOC103952725	B	CK	1.16416	0.00777979	iron-sulfur cluster co-chaperone protein HscB homolog%2C transcript variant X2{ECO_0006239};iron-sulfur cluster co-chaperone protein HscB homolog%2C transcript variant X1{ECO_0006239}
gene-LOC125479973	B	CK	1.16631	6.58387e-05	germin-like protein subfamily 1 member 17{ECO_0006239}
gene-LOC103941726	B	CK	1.16774	1.01734e-13	L-type lectin-domain containing receptor kinase IV.1-like{ECO_0006239}
gene-LOC103934581	B	CK	1.16863	1.9014e-16	serine--glyoxylate aminotransferase%2C transcript variant X1{ECO_0006239};serine--glyoxylate aminotransferase%2C transcript variant X2{ECO_0006239};serine--glyoxylate aminotransferase%2C transcript variant X3{ECO_0006239}
gene-LOC103945655	B	CK	1.16952	0.000206622	phototropin-1%2C transcript variant X2{ECO_0006239};phototropin-1%2C transcript variant X3{ECO_0006239};phototropin-1%2C transcript variant X1{ECO_0006239}
gene-LOC103945929	B	CK	1.16967	3.18135e-06	zeaxanthin epoxidase%2C chloroplastic-like
gene-LOC103943587	B	CK	1.17056	3.63081e-22	uncharacterized LOC103943587{ECO_0006239}
gene-LOC103944140	B	CK	1.17129	2.93427e-15	pathogenesis-related genes transcriptional activator PTI5{ECO_0006239}
gene-LOC103931812	B	CK	1.17425	0.0111405	ethylene-responsive transcription factor 1B{ECO_0006239}
gene-LOC103961920	B	CK	1.17688	6.79614e-05	acid phosphatase 1{ECO_0006239}
gene-LOC103929725	B	CK	1.17911	2.07899e-07	uncharacterized LOC103929725{ECO_0006239}
gene-LOC103957981	B	CK	1.17998	3.73337e-20	U-box domain-containing protein 29{ECO_0006239}
gene-LOC103952427	B	CK	1.18066	6.86522e-11	berberine bridge enzyme-like 26{ECO_0006239}
gene-LOC103951832	B	CK	1.18161	0.00149721	omega-hydroxypalmitate O-feruloyl transferase{ECO_0006239}
gene-LOC103953696	B	CK	1.18202	2.34032e-05	formin-like protein 18%2C transcript variant X1{ECO_0006239};formin-like protein 18%2C transcript variant X2{ECO_0006239}
gene-LOC125476410	B	CK	1.18244	0.000137222	protein TIFY 5A-like{ECO_0006239}
gene-LOC103929342	B	CK	1.18295	0.00995662	chitinase domain-containing protein 1{ECO_0006239}
gene-LOC103951612	B	CK	1.18308	1.4062e-21	AAA-ATPase At2g46620-like{ECO_0006239}
gene-LOC103936971	B	CK	1.18497	1.37268e-08	protein IRX15-LIKE{ECO_0006239}
gene-LOC103962863	B	CK	1.18504	4.40199e-23	probable receptor-like protein kinase At1g11050{ECO_0006239}
gene-LOC103943918	B	CK	1.18512	2.49511e-06	uncharacterized LOC103943918{ECO_0006239}
gene-LOC103965152	B	CK	1.1859	8.85911e-09	receptor-like protein 7{ECO_0006239}
gene-LOC103956011	B	CK	1.18606	1.67833e-07	calcineurin subunit B%2C transcript variant X2;calcineurin subunit B%2C transcript variant X1{ECO_0006239}
gene-LOC125480721	B	CK	1.1863	4.14803e-08	replication factor C subunit 1-like%2C transcript variant X1{ECO_0006239};replication factor C subunit 1-like%2C transcript variant X4{ECO_0006239};replication factor C subunit 1-like%2C transcript variant X5{ECO_0006239};replication factor C subunit 1-like%2C transcript variant X2{ECO_0006239};replication factor C subunit 1-like%2C transcript variant X3{ECO_0006239}
gene-LOC103937247	B	CK	1.18652	0.00242721	protein P21-like{ECO_0006239}
gene-LOC103933618	B	CK	1.18652	8.95828e-12	transcription factor DIVARICATA{ECO_0006239}
gene-LOC103935218	B	CK	1.1867	8.05855e-18	syntaxin-121-like{ECO_0006239}
gene-LOC103958029	B	CK	1.187	6.92418e-10	probable inactive purple acid phosphatase 27{ECO_0006239}
gene-LOC103930548	B	CK	1.18743	0.000608222	trihelix transcription factor GT-3b-like{ECO_0006239}
gene-LOC103936675	B	CK	1.19029	2.24619e-06	protein DETOXIFICATION 45%2C chloroplastic%2C transcript variant X1{ECO_0006239};protein DETOXIFICATION 45%2C chloroplastic%2C transcript variant X3{ECO_0006239};protein DETOXIFICATION 45%2C chloroplastic%2C transcript variant X4{ECO_0006239}
gene-LOC103944477	B	CK	1.19076	1.17587e-06	transcription factor MYB4-like{ECO_0006239}
gene-LOC125479652	B	CK	1.1912	1.09221e-39	uncharacterized LOC125479652{ECO_0006239}
gene-LOC103965088	B	CK	1.1917	8.55864e-09	protein CYSTEINE-RICH TRANSMEMBRANE MODULE 10{ECO_0006239}
gene-LOC103963335	B	CK	1.19174	1.67995e-13	calcium uniporter protein 6%2C mitochondrial{ECO_0006239}
gene-LOC103931636	B	CK	1.19208	2.36915e-09	amino acid permease 3%2C transcript variant X1{ECO_0006239};amino acid permease 3%2C transcript variant X2{ECO_0006239};amino acid permease 3%2C transcript variant X3{ECO_0006239};amino acid permease 3%2C transcript variant X4{ECO_0006239}
gene-LOC103952022	B	CK	1.1934	0.0100331	probable potassium transporter 13{ECO_0006239}
gene-LOC103961716	B	CK	1.19359	3.71711e-26	NDR1/HIN1-like protein 3{ECO_0006239}
gene-LOC103957332	B	CK	1.19464	1.92728e-22	gibberellin 2-beta-dioxygenase 1-like
gene-LOC103958622	B	CK	1.19472	1.28002e-10	probable protein phosphatase 2C 25{ECO_0006239}
gene-LOC103958211	B	CK	1.19567	2.21627e-29	heavy metal-associated isoprenylated plant protein 39{ECO_0006239}
gene-LOC103946731	B	CK	1.19794	0.000863693	heparanase-like protein 3%2C transcript variant X1{ECO_0006239};heparanase-like protein 3%2C transcript variant X2{ECO_0006239}
gene-LOC103963496	B	CK	1.19867	2.19515e-05	ubiquitin-conjugating enzyme E2 4%2C transcript variant X1{ECO_0006239};ubiquitin-conjugating enzyme E2 4%2C transcript variant X3{ECO_0006239};ubiquitin-conjugating enzyme E2 4%2C transcript variant X2{ECO_0006239}
gene-LOC103942396	B	CK	1.20169	8.43423e-14	nematode resistance protein-like HSPRO2{ECO_0006239}
gene-LOC103949657	B	CK	1.20405	7.79951e-13	PITH domain-containing protein 1%2C transcript variant X1{ECO_0006239};PITH domain-containing protein 1%2C transcript variant X2{ECO_0006239};PITH domain-containing protein 1%2C transcript variant X3{ECO_0006239}
gene-LOC103964208	B	CK	1.20633	0.00102679	metacaspase-1%2C transcript variant X1;metacaspase-1%2C transcript variant X2{ECO_0006239}
gene-LOC125476299	B	CK	1.20636	4.23606e-05	CBL-interacting protein kinase 23-like{ECO_0006239}
gene-LOC103956666	B	CK	1.20945	1.86065e-06	primary amine oxidase 2{ECO_0006239}
gene-LOC103965992	B	CK	1.2098	1.366e-09	molybdate transporter 1{ECO_0006239}
gene-LOC103965318	B	CK	1.21269	0.000250459	putative protease Do-like 14{ECO_0006239}
gene-LOC125469605	B	CK	1.21281	1.48192e-06	early nodulin-93-like{ECO_0006239}
gene-LOC103943192	B	CK	1.21581	9.21048e-06	loganic acid O-methyltransferase-like{ECO_0006239}
gene-LOC103967625	B	CK	1.21625	1.53396e-10	probable galacturonosyltransferase-like 1{ECO_0006239}
gene-LOC103936530	B	CK	1.21628	0.000789392	putative F-box protein At3g58860{ECO_0006239}
gene-LOC125477667	B	CK	1.21846	1.05923e-10	U-box domain-containing protein 19-like{ECO_0006239}
gene-LOC125468897	B	CK	1.21959	1.57269e-08	probable E3 ubiquitin-protein ligase RHC2A{ECO_0006239}
gene-LOC103932908	B	CK	1.21984	1.04417e-23	protein NTM1-like 9%2C transcript variant X4{ECO_0006239};protein NTM1-like 9%2C transcript variant X3{ECO_0006239};protein NTM1-like 9%2C transcript variant X2{ECO_0006239};protein NTM1-like 9%2C transcript variant X1{ECO_0006239};protein NTM1-like 9%2C transcript variant X5{ECO_0006239}
gene-LOC103953920	B	CK	1.22163	4.00647e-05	putative clathrin assembly protein At2g25430{ECO_0006239}
gene-LOC103940904	B	CK	1.22251	9.2123e-05	ribonuclease 3-like protein 2%2C transcript variant X2{ECO_0006239};ribonuclease 3-like protein 2%2C transcript variant X1{ECO_0006239}
gene-LOC103968032	B	CK	1.22285	0.00445995	aminotransferase ALD1%2C chloroplastic{ECO_0006239}
gene-LOC125471481	B	CK	1.22456	0.00544818	uncharacterized LOC125471481
gene-LOC103941411	B	CK	1.22602	0.000144065	linoleate 13S-lipoxygenase 3-1%2C chloroplastic{ECO_0006239}
gene-LOC125468100	B	CK	1.22753	4.17057e-10	pectin acetylesterase 12-like
gene-LOC103934159	B	CK	1.22902	7.11187e-14	probable aspartic proteinase GIP2{ECO_0006239}
gene-LOC103930137	B	CK	1.22995	1.18007e-36	aluminum-activated malate transporter 2{ECO_0006239}
gene-LOC125471852	B	CK	1.23071	5.47996e-09	loganic acid O-methyltransferase-like
gene-LOC103948764	B	CK	1.23105	0.00440395	protein NDR1-like{ECO_0006239}
gene-LOC125470073	B	CK	1.23206	1.52447e-13	tyrosine-protein phosphatase DSP3-like{ECO_0006239}
gene-LOC103941637	B	CK	1.23271	0.00023232	delta(8)-fatty-acid desaturase 1-like{ECO_0006239}
gene-LOC125477110	B	CK	1.23596	5.46404e-20	transcription factor MYBS3-like{ECO_0006239}
gene-LOC125471779	B	CK	1.23632	1.91809e-21	linoleate 13S-lipoxygenase 3-1%2C chloroplastic-like{ECO_0006239}
gene-LOC103948206	B	CK	1.23861	0.00868636	pentatricopeptide repeat-containing protein At4g04370{ECO_0006239}
gene-LOC103938314	B	CK	1.23965	0.000207353	probable calcium-binding protein CML15{ECO_0006239}
gene-LOC103950890	B	CK	1.24137	4.22649e-22	uncharacterized LOC103950890{ECO_0006239}
gene-LOC103957335	B	CK	1.24202	2.97144e-27	2-hydroxy-palmitic acid dioxygenase MPO1-like{ECO_0006239}
gene-LOC103945091	B	CK	1.24276	1.95835e-38	asparagine synthetase {glutamine-hydrolyzing}%2C transcript variant X1{ECO_0006239}
gene-LOC108867032	B	CK	1.24307	0.00408776	dynamin-related protein 4C-like{ECO_0006239}
gene-LOC103929086	B	CK	1.2477	0.0061104	tryptophan aminotransferase-related protein 4{ECO_0006239}
gene-LOC103956200	B	CK	1.25058	0.0102434	myb-related protein 2-like%2C transcript variant X2;myb-related protein 2-like%2C transcript variant X1
gene-LOC103933900	B	CK	1.25163	8.43097e-33	DCD domain-containing protein NRP-B{ECO_0006239}
gene-LOC103945984	B	CK	1.2522	1.80165e-11	gibberellin 2-beta-dioxygenase 1-like%2C transcript variant X2{ECO_0006239};gibberellin 2-beta-dioxygenase 1-like%2C transcript variant X1{ECO_0006239}
gene-LOC125468206	B	CK	1.25243	0.000754079	uncharacterized LOC125468206%2C transcript variant X1{ECO_0006239}
gene-LOC103926617	B	CK	1.2531	1.78076e-23	ethylene-responsive transcription factor 5{ECO_0006239}
gene-LOC125471903	B	CK	1.25322	0.00616793	heat stress transcription factor A-8-like{ECO_0006239}
gene-LOC103926616	B	CK	1.25325	4.75627e-16	ethylene-responsive transcription factor 2-like{ECO_0006239}
gene-LOC103939849	B	CK	1.25345	6.50389e-11	LEAF RUST 10 DISEASE-RESISTANCE LOCUS RECEPTOR-LIKE PROTEIN KINASE-like 2.1%2C transcript variant X2{ECO_0006239};LEAF RUST 10 DISEASE-RESISTANCE LOCUS RECEPTOR-LIKE PROTEIN KINASE-like 2.1%2C transcript variant X1{ECO_0006239}
gene-LOC103966468	B	CK	1.25346	0.00118008	uncharacterized LOC103966468
gene-LOC125472445	B	CK	1.25404	0.000415522	uncharacterized LOC125472445
gene-LOC103929986	B	CK	1.25406	3.17436e-08	NAC domain-containing protein 83{ECO_0006239}
gene-LOC103937259	B	CK	1.25421	1.55355e-05	heat shock cognate 70 kDa protein-like%2C transcript variant X2;heat shock cognate 70 kDa protein-like%2C transcript variant X1{ECO_0006239}
gene-LOC103953870	B	CK	1.25466	2.22046e-26	codeine O-demethylase%2C transcript variant X5{ECO_0006239};codeine O-demethylase%2C transcript variant X6{ECO_0006239};codeine O-demethylase%2C transcript variant X4{ECO_0006239};codeine O-demethylase%2C transcript variant X2{ECO_0006239};codeine O-demethylase%2C transcript variant X3{ECO_0006239};codeine O-demethylase%2C transcript variant X1{ECO_0006239};codeine O-demethylase%2C transcript var…
gene-LOC103946923	B	CK	1.25626	9.42744e-06	uncharacterized LOC103946923
gene-LOC103948305	B	CK	1.25807	1.95666e-05	probable F-box protein At4g22030{ECO_0006239}
gene-LOC125471486	B	CK	1.25822	0.000315547	disease resistance protein RPP8-like%2C transcript variant X4{ECO_0006239};disease resistance protein RPP8-like%2C transcript variant X3{ECO_0006239};disease resistance protein RPP8-like%2C transcript variant X1{ECO_0006239};disease resistance protein RPP8-like%2C transcript variant X5{ECO_0006239};disease resistance protein RPP8-like%2C transcript variant X2{ECO_0006239}
gene-LOC103958646	B	CK	1.2601	1.35062e-06	40S ribosomal protein S4-3{ECO_0006239}
gene-LOC103927040	B	CK	1.26074	3.58529e-08	protein NRT1/ PTR FAMILY 5.2-like{ECO_0006239}
gene-LOC103940480	B	CK	1.26174	0.00126719	disease resistance protein At4g27190-like
gene-LOC103962594	B	CK	1.26225	0.000419485	cysteine proteinase inhibitor B{ECO_0006239}
gene-LOC103931024	B	CK	1.26264	5.00022e-06	nucleolar protein dao-5-like
gene-LOC103933692	B	CK	1.26352	5.48394e-14	exocyst complex component EXO70H1-like{ECO_0006239}
gene-LOC125478857	B	CK	1.26353	2.74856e-31	putative GEM-like protein 8%2C transcript variant X2{ECO_0006239};putative GEM-like protein 8%2C transcript variant X1{ECO_0006239}
gene-LOC103946790	B	CK	1.26592	4.77074e-28	NAC domain-containing protein 2{ECO_0006239}
gene-LOC103962306	B	CK	1.26634	2.84614e-06	universal stress protein YxiE%2C transcript variant X1{ECO_0006239};universal stress protein YxiE%2C transcript variant X2{ECO_0006239}
gene-LOC103950358	B	CK	1.26686	3.47569e-08	uncharacterized LOC103950358{ECO_0006239}
gene-LOC108867415	B	CK	1.26762	1.80935e-11	heme-binding-like protein At3g10130%2C chloroplastic{ECO_0006239}
gene-LOC103958369	B	CK	1.26786	0.000618068	lysM domain receptor-like kinase 3{ECO_0006239}
gene-LOC103961924	B	CK	1.2686	0.00470142	copper transporter 2-like{ECO_0006239}
gene-LOC103950370	B	CK	1.26983	4.68822e-09	uncharacterized LOC103950370{ECO_0006239}
gene-LOC103956047	B	CK	1.27047	0.00735381	uncharacterized LOC103956047
gene-LOC125475634	B	CK	1.27132	7.59385e-08	disease resistance protein At4g27190-like
gene-LOC125477614	B	CK	1.27197	6.70066e-06	ureide permease 2-like{ECO_0006239}
gene-LOC125478179	B	CK	1.27205	0.00026705	agamous-like MADS-box protein AGL80{ECO_0006239}
gene-LOC103932355	B	CK	1.27318	4.44756e-05	uncharacterized LOC103932355
gene-LOC103937320	B	CK	1.27319	1.13634e-07	sulfate transporter 1.3%2C transcript variant X8{ECO_0006239};sulfate transporter 1.3%2C transcript variant X7{ECO_0006239};sulfate transporter 1.3%2C transcript variant X6{ECO_0006239};sulfate transporter 1.3%2C transcript variant X5{ECO_0006239};sulfate transporter 1.3%2C transcript variant X3{ECO_0006239};sulfate transporter 1.3%2C transcript variant X4{ECO_0006239};sulfate transporter 1.3%2C …
gene-LOC103941211	B	CK	1.27565	3.968e-16	transcription factor bHLH93-like{ECO_0006239}
gene-LOC103952353	B	CK	1.27671	1.09282e-14	uncharacterized LOC103952353{ECO_0006239}
gene-LOC103961749	B	CK	1.27779	2.7227e-13	E3 ubiquitin-protein ligase CSU1{ECO_0006239}
gene-LOC125478055	B	CK	1.27781	0.00214544	protein trichome birefringence-like 41{ECO_0006239}
gene-LOC103953878	B	CK	1.28075	0.0110759	ethylene-responsive transcription factor ERF003{ECO_0006239}
gene-LOC103946860	B	CK	1.28177	1.61513e-12	germin-like protein subfamily 1 member 13{ECO_0006239}
gene-LOC125479643	B	CK	1.28187	1.19874e-20	ribosome-inactivating protein bryodin II-like
gene-LOC103946012	B	CK	1.28298	1.61624e-05	ethylene-responsive transcription factor 8-like{ECO_0006239}
gene-LOC125472503	B	CK	1.28313	0.0119595	glutathione transferase GST 23-like{ECO_0006239}
gene-LOC103959606	B	CK	1.28528	1.26667e-13	O-fucosyltransferase 19-like{ECO_0006239}
gene-LOC125475930	B	CK	1.286	1.03136e-08	transcription factor bHLH96-like{ECO_0006239}
gene-LOC125473865	B	CK	1.28885	0.00391643	protein LIGHT-DEPENDENT SHORT HYPOCOTYLS 1-like{ECO_0006239}
gene-LOC103947395	B	CK	1.29008	3.02052e-09	wall-associated receptor kinase-like 2{ECO_0006239}
gene-LOC103950917	B	CK	1.29027	1.70293e-20	uncharacterized LOC103950917{ECO_0006239}
gene-LOC103927995	B	CK	1.29046	0.000149264	NAC domain-containing protein 20%2C transcript variant X2{ECO_0006239};NAC domain-containing protein 20%2C transcript variant X1{ECO_0006239};NAC domain-containing protein 20%2C transcript variant X4{ECO_0006239};NAC domain-containing protein 20%2C transcript variant X3{ECO_0006239}
gene-LOC103926775	B	CK	1.29052	0.00023155	cytochrome P450 736A117{ECO_0006239}
gene-LOC125479691	B	CK	1.29058	7.88388e-07	protein LURP-one-related 11-like
gene-LOC125468668	B	CK	1.29182	6.61709e-15	probable calcium-binding protein CML36{ECO_0006239}
gene-LOC125475899	B	CK	1.29256	5.19656e-19	cytochrome P450 736A117-like
gene-LOC103937138	B	CK	1.29322	0.0044629	40S ribosomal protein S4%2C transcript variant X2{ECO_0006239};40S ribosomal protein S4%2C transcript variant X1{ECO_0006239}
gene-LOC103963594	B	CK	1.29334	1.61318e-11	UNC93-like protein 3%2C transcript variant X2;UNC93-like protein 3%2C transcript variant X1
gene-LOC103945652	B	CK	1.29335	1.63462e-08	probable serine/threonine-protein kinase PBL5{ECO_0006239}
gene-LOC103956513	B	CK	1.29378	6.55142e-06	transcription factor HHO5-like%2C transcript variant X1{ECO_0006239};transcription factor HHO5-like%2C transcript variant X2{ECO_0006239}
gene-LOC103965717	B	CK	1.29499	2.44965e-14	glutathione S-transferase F9-like{ECO_0006239}
gene-LOC103958700	B	CK	1.29576	3.98619e-13	thioredoxin-like 1-2%2C chloroplastic{ECO_0006239}
gene-LOC103931532	B	CK	1.29699	1.76568e-24	ethylene-responsive transcription factor 4-like{ECO_0006239}
gene-LOC103960190	B	CK	1.29724	5.09987e-08	acid phosphatase 1%2C transcript variant X4{ECO_0006239};acid phosphatase 1%2C transcript variant X1{ECO_0006239};acid phosphatase 1%2C transcript variant X3{ECO_0006239};acid phosphatase 1%2C transcript variant X2{ECO_0006239}
gene-LOC103962755	B	CK	1.29738	1.3761e-06	receptor-like protein kinase FERONIA{ECO_0006239}
gene-LOC103951549	B	CK	1.29803	1.29936e-29	amino acid transporter AVT6A{ECO_0006239}
gene-LOC103929702	B	CK	1.30069	3.58268e-15	disease resistance protein RPV1-like%2C transcript variant X10{ECO_0006239};disease resistance protein RPV1-like%2C transcript variant X7{ECO_0006239};disease resistance protein RPV1-like%2C transcript variant X4{ECO_0006239};disease resistance protein RPV1-like%2C transcript variant X9{ECO_0006239};disease resistance protein RPV1-like%2C transcript variant X3{ECO_0006239};disease resistance prot…
gene-LOC103966167	B	CK	1.30095	7.64324e-51	heavy metal-associated isoprenylated plant protein 39-like{ECO_0006239}
gene-LOC103943936	B	CK	1.30309	7.23231e-07	inositol oxygenase 2{ECO_0006239}
gene-LOC103957707	B	CK	1.30339	1.09133e-14	endochitinase EP3-like{ECO_0006239}
gene-LOC103964118	B	CK	1.30601	0.00464588	external alternative NAD(P)H-ubiquinone oxidoreductase B2%2C mitochondrial{ECO_0006239}
gene-LOC103959959	B	CK	1.30816	3.41661e-17	disease resistance protein RPV1%2C transcript variant X4;disease resistance protein RPV1%2C transcript variant X3{ECO_0006239};disease resistance protein RPV1%2C transcript variant X2{ECO_0006239};disease resistance protein RPV1%2C transcript variant X1{ECO_0006239}
gene-LOC103966249	B	CK	1.30828	3.5944e-07	probable galacturonosyltransferase 15{ECO_0006239}
gene-LOC103953663	B	CK	1.31149	4.01422e-28	probable WRKY transcription factor 40{ECO_0006239}
gene-LOC103935096	B	CK	1.31154	0.00993204	putative UDP-rhamnose_rhamnosyltransferase 1{ECO_0006239}
gene-LOC125468379	B	CK	1.3151	0.0113663	GDSL esterase/lipase At5g55050-like{ECO_0006239}
gene-LOC103931233	B	CK	1.31523	3.44043e-09	probable protein phosphatase 2C 25{ECO_0006239}
gene-LOC125473110	B	CK	1.31863	1.90771e-12	disease resistance protein RUN1-like%2C transcript variant X2{ECO_0006239};disease resistance protein RUN1-like%2C transcript variant X1{ECO_0006239}
gene-LOC103959952	B	CK	1.32046	0.00918086	pleiotropic drug resistance protein 1{ECO_0006239}
gene-LOC103943886	B	CK	1.32155	6.49465e-08	ethylene-responsive transcription factor TINY{ECO_0006239}
gene-LOC103928460	B	CK	1.32279	1.78215e-16	probable galacturonosyltransferase-like 10{ECO_0006239}
gene-LOC103958411	B	CK	1.32354	0.00113525	probable LRR receptor-like serine/threonine-protein kinase At3g47570%2C transcript variant X3{ECO_0006239};probable LRR receptor-like serine/threonine-protein kinase At3g47570%2C transcript variant X12{ECO_0006239};probable LRR receptor-like serine/threonine-protein kinase At3g47570%2C transcript variant X8{ECO_0006239};probable LRR receptor-like serine/threonine-protein kinase At3g47570%2C trans…
gene-LOC125468791	B	CK	1.32532	0.000498206	metalloendoproteinase 2-MMP-like{ECO_0006239}
gene-LOC103945359	B	CK	1.32585	1.58317e-28	probable WRKY transcription factor 40{ECO_0006239}
gene-LOC125468465	B	CK	1.32592	0.0119956	heavy metal-associated isoprenylated plant protein 47-like{ECO_0006239}
gene-LOC125476504	B	CK	1.32817	2.98915e-15	receptor-like protein EIX2{ECO_0006239}
gene-LOC125469466	B	CK	1.32882	5.69375e-05	ethylene-responsive transcription factor 13-like
gene-LOC103927975	B	CK	1.32975	0.00177388	pleiotropic drug resistance protein 1{ECO_0006239}
gene-LOC103967038	B	CK	1.33162	1.4239e-24	squalene monooxygenase SE1{ECO_0006239}
gene-LOC125478768	B	CK	1.33239	0.00294808	uncharacterized LOC125478768{ECO_0006239}
gene-LOC103952406	B	CK	1.33313	4.4163e-09	phospholipase A1-Igamma1%2C chloroplastic-like
gene-LOC103929065	B	CK	1.33323	3.07143e-18	leucine-rich repeat receptor protein kinase EMS1-like{ECO_0006239}
gene-LOC103929361	B	CK	1.33467	0.00398381	macrophage migration inhibitory factor homolog%2C transcript variant X1;macrophage migration inhibitory factor homolog%2C transcript variant X2{ECO_0006239}
gene-LOC103945513	B	CK	1.33596	6.102e-15	disease resistance protein RUN1
gene-LOC103944069	B	CK	1.33599	0.00337875	receptor-like protein 51
gene-LOC103939110	B	CK	1.33659	8.60813e-56	LEAF RUST 10 DISEASE-RESISTANCE LOCUS RECEPTOR-LIKE PROTEIN KINASE-like 1.2%2C transcript variant X1{ECO_0006239};LEAF RUST 10 DISEASE-RESISTANCE LOCUS RECEPTOR-LIKE PROTEIN KINASE-like 1.2%2C transcript variant X3{ECO_0006239};LEAF RUST 10 DISEASE-RESISTANCE LOCUS RECEPTOR-LIKE PROTEIN KINASE-like 1.2%2C transcript variant X2{ECO_0006239}
gene-LOC103966975	B	CK	1.33689	0.000353201	NAC domain-containing protein 72{ECO_0006239}
gene-LOC125468199	B	CK	1.33703	7.40502e-05	2-methylpropanoate--CoA ligase CCL4-like
gene-LOC103943665	B	CK	1.33721	1.37815e-30	uncharacterized LOC103943665{ECO_0006239}
gene-LOC103928283	B	CK	1.33745	1.25416e-19	ethylene-responsive transcription factor 2-like{ECO_0006239}
gene-LOC103930363	B	CK	1.33851	2.12527e-11	receptor-like protein kinase ANXUR2{ECO_0006239}
gene-LOC103956824	B	CK	1.33977	8.49623e-10	disease resistance protein At4g27190
gene-LOC103945503	B	CK	1.33998	2.00655e-21	uncharacterized LOC103945503{ECO_0006239}
gene-LOC103936744	B	CK	1.34289	7.02836e-17	uncharacterized LOC103936744%2C transcript variant X2{ECO_0006239};uncharacterized LOC103936744%2C transcript variant X1{ECO_0006239};uncharacterized LOC103936744%2C transcript variant X3{ECO_0006239};uncharacterized LOC103936744%2C transcript variant X4{ECO_0006239}
gene-LOC125480162	B	CK	1.34334	1.113e-30	wound-induced protein 1-like{ECO_0006239}
gene-LOC103966177	B	CK	1.34378	7.26681e-31	xyloglucan endotransglucosylase protein 1{ECO_0006239}
gene-LOC103931488	B	CK	1.34698	3.70307e-13	chaperone protein dnaJ 11%2C chloroplastic{ECO_0006239}
gene-LOC103934197	B	CK	1.34855	0.000243117	uncharacterized LOC103934197{ECO_0006239}
gene-LOC103951248	B	CK	1.35018	0.00122776	WRKY transcription factor 71{ECO_0006239}
gene-LOC103958541	B	CK	1.35093	3.2385e-11	ethylene-responsive transcription factor 5-like{ECO_0006239}
gene-LOC103967860	B	CK	1.35119	0.000238383	putative disease resistance protein RGA3{ECO_0006239}
gene-LOC103938532	B	CK	1.35157	7.30666e-06	uncharacterized LOC103938532%2C transcript variant X1{ECO_0006239};uncharacterized LOC103938532%2C transcript variant X2{ECO_0006239};uncharacterized LOC103938532%2C transcript variant X3{ECO_0006239};uncharacterized LOC103938532%2C transcript variant X4{ECO_0006239};uncharacterized LOC103938532%2C transcript variant X5{ECO_0006239};uncharacterized LOC103938532%2C transcript variant X6{ECO_000623…
gene-LOC103944450	B	CK	1.35323	0.00104359	uncharacterized LOC103944450{ECO_0006239}
gene-LOC103941980	B	CK	1.3539	0.00433317	GDSL esterase/lipase At5g62930-like{ECO_0006239}
gene-LOC103953698	B	CK	1.35455	0.0034001	superoxide dismutase {Fe}%2C chloroplastic%2C transcript variant X2{ECO_0006239};superoxide dismutase {Fe}%2C chloroplastic%2C transcript variant X1{ECO_0006239}
gene-LOC103956372	B	CK	1.35675	8.48675e-40	CBL-interacting serine/threonine-protein kinase 9{ECO_0006239}
gene-LOC103952612	B	CK	1.35842	8.65771e-05	BRASSINOSTEROID INSENSITIVE 1-associated receptor kinase 1-like
gene-LOC103957401	B	CK	1.35899	1.69909e-20	uncharacterized LOC103957401{ECO_0006239}
gene-LOC103947663	B	CK	1.36051	1.26745e-13	VQ motif-containing protein 20-like
gene-LOC125473036	B	CK	1.36321	1.23269e-06	TMV resistance protein N-like%2C transcript variant X2{ECO_0006239};TMV resistance protein N-like%2C transcript variant X1{ECO_0006239}
gene-LOC103943405	B	CK	1.36644	1.34414e-11	putative carbamate hydrolase RutD{ECO_0006239}
gene-LOC103966539	B	CK	1.36659	0.00261478	rust resistance kinase Lr10
gene-LOC103935009	B	CK	1.36697	5.10715e-21	disease resistance protein RUN1{ECO_0006239}
gene-LOC125477708	B	CK	1.37107	9.41943e-17	uncharacterized LOC125477708
gene-LOC103966186	B	CK	1.37125	2.12144e-11	xyloglucan endotransglucosylase protein 1-like{ECO_0006239}
gene-LOC103955686	B	CK	1.37221	0.000649152	UDP-glycosyltransferase 83A1-like{ECO_0006239}
gene-LOC103933549	B	CK	1.3726	0.00539542	zinc finger protein ZAT11-like{ECO_0006239}
gene-LOC125467819	B	CK	1.37276	2.43784e-41	alpha-galactosidase-like{ECO_0006239}
gene-LOC103928204	B	CK	1.37309	0.000264778	protein DETOXIFICATION 48-like{ECO_0006239}
gene-LOC103941611	B	CK	1.3739	1.07574e-07	arginine biosynthesis bifunctional protein ArgJ%2C chloroplastic-like{ECO_0006239}
gene-LOC103934041	B	CK	1.37612	2.90972e-06	double-stranded RNA-binding protein 3{ECO_0006239}
gene-LOC103943526	B	CK	1.37665	0.00348672	phytochrome E%2C transcript variant X2;phytochrome E%2C transcript variant X1{ECO_0006239}
gene-LOC108867164	B	CK	1.37893	3.7617e-07	disease resistance protein RUN1-like{ECO_0006239}
gene-LOC108865430	B	CK	1.38065	3.77455e-12	TMV resistance protein N-like{ECO_0006239}
gene-LOC103966689	B	CK	1.381	0.0013768	retrovirus-related Pol polyprotein from transposon TNT 1-94
gene-LOC103957500	B	CK	1.38156	3.24392e-21	uncharacterized LOC103957500%2C transcript variant X2{ECO_0006239};uncharacterized LOC103957500%2C transcript variant X1{ECO_0006239}
gene-LOC103928501	B	CK	1.38211	5.73687e-18	zinc finger AN1 domain-containing stress-associated protein 12{ECO_0006239}
gene-LOC103948110	B	CK	1.38272	0.00175587	cysteine-rich receptor-like protein kinase 10{ECO_0006239}
gene-LOC103930077	B	CK	1.38273	2.05856e-32	calmodulin-binding protein 25-like{ECO_0006239}
gene-LOC103957750	B	CK	1.38286	1.79385e-09	endochitinase EP3-like{ECO_0006239}
gene-LOC103943295	B	CK	1.38704	0.00210565	pentatricopeptide repeat-containing protein At1g77170%2C mitochondrial{ECO_0006239}
gene-LOC125476470	B	CK	1.38704	1.5377e-18	VQ motif-containing protein 22-like{ECO_0006239}
gene-LOC108866031	B	CK	1.38784	2.68409e-14	probable aspartyl protease At4g16563
gene-LOC103962728	B	CK	1.39017	0.00696892	U3 small nucleolar ribonucleoprotein protein IMP3-like{ECO_0006239}
gene-LOC103946604	B	CK	1.39065	2.10436e-05	uncharacterized LOC103946604{ECO_0006239}
gene-LOC125473408	B	CK	1.39279	0.000627285	cysteine-rich repeat secretory protein 38-like{ECO_0006239}
gene-LOC108867525	B	CK	1.39292	0.011512	uncharacterized LOC108867525
gene-LOC103939968	B	CK	1.39387	0.00347988	uncharacterized LOC103939968%2C transcript variant X1;uncharacterized LOC103939968%2C transcript variant X2;uncharacterized LOC103939968%2C transcript variant X3
gene-LOC103935423	B	CK	1.39433	0.0118122	uncharacterized LOC103935423
gene-LOC125468500	B	CK	1.39632	1.43078e-11	putative disease resistance protein RGA3
gene-LOC103967674	B	CK	1.39774	0.00445147	hydroxypyruvate reductase-like{ECO_0006239}
gene-LOC103965093	B	CK	1.39803	1.96449e-06	protein PHLOEM PROTEIN 2-LIKE A1-like{ECO_0006239}
gene-LOC103939054	B	CK	1.3993	2.9787e-21	transcription factor MYC2{ECO_0006239}
gene-LOC103931693	B	CK	1.40011	1.77308e-06	ethylene-responsive transcription factor ABR1{ECO_0006239}
gene-LOC103952175	B	CK	1.40044	0.00613382	uncharacterized LOC103952175
gene-LOC103965825	B	CK	1.40113	2.5591e-07	protein MICRORCHIDIA 6{ECO_0006239}
gene-LOC103963062	B	CK	1.40162	0.000128708	aluminum-activated malate transporter 8-like
gene-LOC103960208	B	CK	1.40257	9.84509e-05	probable glutathione S-transferase{ECO_0006239}
gene-LOC125475873	B	CK	1.40338	0.010507	7-deoxyloganetin glucosyltransferase-like{ECO_0006239}
gene-LOC125468818	B	CK	1.40338	0.000222598	acetylserotonin O-methyltransferase-like%2C transcript variant X1{ECO_0006239};acetylserotonin O-methyltransferase-like%2C transcript variant X2{ECO_0006239}
gene-LOC103958344	B	CK	1.40456	0.00366282	stellacyanin{ECO_0006239}
gene-LOC103937266	B	CK	1.40483	0.00950857	disease resistance-like protein DSC1%2C transcript variant X3;disease resistance-like protein DSC1%2C transcript variant X2{ECO_0006239};disease resistance-like protein DSC1%2C transcript variant X1{ECO_0006239}
gene-LOC125471866	B	CK	1.40613	2.06025e-09	uncharacterized LOC125471866%2C transcript variant X2{ECO_0006239}
gene-LOC103954192	B	CK	1.40728	9.22886e-10	kinase-interacting protein 1{ECO_0006239}
gene-LOC103954074	B	CK	1.40739	1.61013e-08	peroxidase N-like
gene-LOC103936544	B	CK	1.40851	0.00499171	dirigent protein 19-like{ECO_0006239}
gene-LOC103939512	B	CK	1.41024	1.02588e-31	UDP-glycosyltransferase 71A16{ECO_0006239}
gene-LOC125470524	B	CK	1.41038	6.53022e-25	protein DMR6-LIKE OXYGENASE 1-like{ECO_0006239}
gene-LOC125474047	B	CK	1.41263	4.73315e-47	probable calcium-binding protein CML36{ECO_0006239}
gene-LOC125473194	B	CK	1.41511	1.22674e-10	AAA-ATPase At2g18193-like{ECO_0006239}
gene-LOC103931350	B	CK	1.42002	7.88614e-17	G-type lectin S-receptor-like serine/threonine-protein kinase At1g34300{ECO_0006239}
gene-LOC103938183	B	CK	1.4205	3.2831e-09	receptor-like protein kinase 7{ECO_0006239}
gene-LOC103930576	B	CK	1.42061	2.48718e-13	calmodulin-binding protein 60 B{ECO_0006239}
gene-LOC103948905	B	CK	1.42366	1.42373e-21	mitogen-activated protein kinase 3{ECO_0006239}
gene-LOC125479036	B	CK	1.42679	7.50071e-06	U-box domain-containing protein 19-like{ECO_0006239}
gene-LOC125471821	B	CK	1.43326	0.000113949	disease resistance protein RPV1-like{ECO_0006239}
gene-LOC103957742	B	CK	1.43711	2.70302e-10	phospholipase A1-Ibeta2%2C chloroplastic-like{ECO_0006239}
gene-LOC103937282	B	CK	1.43771	1.53829e-15	protein SAR DEFICIENT 1-like%2C transcript variant X2{ECO_0006239};protein SAR DEFICIENT 1-like%2C transcript variant X1{ECO_0006239}
gene-LOC103934176	B	CK	1.43843	4.58661e-40	probable aspartic proteinase GIP2{ECO_0006239}
gene-LOC103959501	B	CK	1.43952	0.00354365	probable L-type lectin-domain containing receptor kinase S.5{ECO_0006239}
gene-LOC103961571	B	CK	1.44052	3.35961e-08	uncharacterized LOC103961571{ECO_0006239}
gene-LOC103965225	B	CK	1.44221	4.28981e-25	G-type lectin S-receptor-like serine/threonine-protein kinase LECRK3
gene-LOC103926713	B	CK	1.4433	0.00216448	disease resistance protein RPV1-like
gene-LOC125475722	B	CK	1.44406	0.00701704	uncharacterized LOC125475722%2C transcript variant X3;uncharacterized LOC125475722%2C transcript variant X1{ECO_0006239};uncharacterized LOC125475722%2C transcript variant X2{ECO_0006239}
gene-LOC125469115	B	CK	1.44461	1.59485e-11	probable L-type lectin-domain containing receptor kinase S.5{ECO_0006239}
gene-LOC103959978	B	CK	1.44466	6.72808e-09	probable carboxylesterase 17{ECO_0006239}
gene-LOC103937745	B	CK	1.44478	0.0116006	zeaxanthin epoxidase%2C chloroplastic{ECO_0006239}
gene-LOC103945582	B	CK	1.45083	4.87647e-15	protein LNK2%2C transcript variant X2{ECO_0006239};protein LNK2%2C transcript variant X3{ECO_0006239};protein LNK2%2C transcript variant X4{ECO_0006239};protein LNK2%2C transcript variant X1{ECO_0006239}
gene-LOC103937467	B	CK	1.45092	6.76027e-12	tryptophan synthase alpha chain-like{ECO_0006239}
gene-LOC103948300	B	CK	1.45098	3.79493e-19	uncharacterized LOC103948300{ECO_0006239}
gene-LOC103958775	B	CK	1.45492	1.29406e-07	protein NUCLEAR FUSION DEFECTIVE 4-like{ECO_0006239}
gene-LOC103961663	B	CK	1.45507	1.12113e-05	1-aminocyclopropane-1-carboxylate oxidase homolog 4-like{ECO_0006239}
gene-LOC103957515	B	CK	1.46292	8.07378e-08	disease resistance protein RUN1{ECO_0006239}
gene-LOC103947421	B	CK	1.46541	3.21141e-12	aspartyl protease family protein 2-like{ECO_0006239}
gene-LOC103955688	B	CK	1.46571	4.42176e-14	UDP-glycosyltransferase 83A1-like{ECO_0006239}
gene-LOC103944042	B	CK	1.46651	0.00100736	probable leucine-rich repeat receptor-like serine/threonine-protein kinase At3g14840{ECO_0006239}
gene-LOC103953732	B	CK	1.46713	1.76381e-06	WRKY DNA-binding transcription factor 70{ECO_0006239}
gene-LOC125472789	B	CK	1.4674	9.11958e-07	transcription factor MYB30-like
gene-LOC103962735	B	CK	1.46824	0.00046594	putative cyclin-D6-1{ECO_0006239}
gene-LOC103952666	B	CK	1.47097	3.51154e-38	uncharacterized LOC103952666{ECO_0006239}
gene-LOC103954862	B	CK	1.47307	0.00100374	protein DETOXIFICATION 43-like%2C transcript variant X2{ECO_0006239};protein DETOXIFICATION 43-like%2C transcript variant X1{ECO_0006239}
gene-LOC103953586	B	CK	1.47338	1.54962e-05	uncharacterized LOC103953586{ECO_0006239}
gene-LOC125479781	B	CK	1.47518	2.51749e-29	late embryogenesis abundant protein At1g64065-like{ECO_0006239}
gene-LOC103943237	B	CK	1.47623	7.30427e-05	high mobility group B protein 7-like{ECO_0006239}
gene-LOC103961815	B	CK	1.47637	1.68952e-05	uncharacterized LOC103961815
gene-LOC103946813	B	CK	1.47695	2.56176e-15	1-aminocyclopropane-1-carboxylate oxidase 2{ECO_0006239}
gene-LOC103951864	B	CK	1.47714	0.00465751	pathogen-associated molecular patterns-induced protein A70{ECO_0006239}
gene-LOC103967120	B	CK	1.47715	5.49977e-07	salicylate carboxymethyltransferase{ECO_0006239}
gene-LOC103941112	B	CK	1.47732	0.0127218	uncharacterized LOC103941112%2C transcript variant X1{ECO_0006239}
gene-LOC108866879	B	CK	1.47742	1.48905e-18	NDR1/HIN1-like protein 13{ECO_0006239}
gene-LOC103959121	B	CK	1.47835	1.17656e-29	RING-H2 finger protein ATL65-like{ECO_0006239}
gene-LOC103967429	B	CK	1.47889	1.76e-06	alanine and glycine-rich protein-like
gene-LOC103963405	B	CK	1.47961	8.03488e-48	pectinesterase 2-like{ECO_0006239}
gene-LOC103936852	B	CK	1.47981	3.72168e-10	zinc finger CCCH domain-containing protein 29{ECO_0006239}
gene-LOC125472994	B	CK	1.48208	4.56614e-19	uncharacterized LOC125472994{ECO_0006239}
gene-LOC125472066	B	CK	1.48238	0.00334813	calmodulin-like%2C transcript variant X2{ECO_0006239};calmodulin-like%2C transcript variant X1{ECO_0006239}
gene-LOC103959824	B	CK	1.48323	1.40469e-23	23.6 kDa heat shock protein%2C mitochondrial-like{ECO_0006239}
gene-LOC125470668	B	CK	1.48519	0.00449949	fructose-bisphosphate aldolase%2C cytoplasmic isozyme 1-like{ECO_0006239}
gene-LOC103927957	B	CK	1.48548	3.50766e-20	xylan glycosyltransferase MUCI21-like{ECO_0006239}
gene-LOC103933405	B	CK	1.48549	3.74974e-09	50S ribosomal protein L21%2C chloroplastic-like{ECO_0006239}
gene-LOC103954157	B	CK	1.48698	1.02221e-13	probable 1-deoxy-D-xylulose-5-phosphate synthase 2%2C chloroplastic{ECO_0006239}
gene-LOC125477339	B	CK	1.4872	4.64864e-15	primary amine oxidase 2-like
gene-LOC103928036	B	CK	1.48808	1.29837e-05	uncharacterized N-acetyltransferase p20-like{ECO_0006239}
gene-LOC103950983	B	CK	1.4881	1.21115e-25	zinc finger protein ZAT10{ECO_0006239}
gene-LOC125477415	B	CK	1.48828	4.00793e-05	desiccation-related protein PCC13-62-like{ECO_0006239}
gene-LOC103959532	B	CK	1.48901	1.17833e-32	transcription factor MYB73-like{ECO_0006239}
gene-LOC125469404	B	CK	1.4895	1.52523e-43	uncharacterized LOC125469404{ECO_0006239}
gene-LOC103927027	B	CK	1.48956	4.99809e-17	flavanone 3-dioxygenase 2{ECO_0006239}
gene-LOC103938185	B	CK	1.49299	4.60976e-09	agmatine deiminase%2C transcript variant X1{ECO_0006239};agmatine deiminase%2C transcript variant X2{ECO_0006239}
gene-LOC103959357	B	CK	1.49398	1.99114e-27	major strawberry allergen Fra a 1-3-like{ECO_0006239}
gene-LOC125480404	B	CK	1.49536	0.00477963	uncharacterized LOC125480404{ECO_0006239}
gene-LOC103950554	B	CK	1.49686	2.75522e-24	nudix hydrolase 17%2C mitochondrial{ECO_0006239}
gene-LOC103961912	B	CK	1.49774	1.82695e-27	ethylene-responsive transcription factor 2{ECO_0006239}
gene-LOC103958826	B	CK	1.49975	1.16845e-51	HIPL1 protein-like{ECO_0006239}
gene-LOC103936548	B	CK	1.50253	8.13613e-15	probable serine/threonine-protein kinase PIX13{ECO_0006239}
gene-LOC103963866	B	CK	1.50267	0.00531279	receptor-like protein 3
gene-LOC103962572	B	CK	1.5033	2.50201e-05	pentatricopeptide repeat-containing protein At4g14050%2C mitochondrial{ECO_0006239}
gene-LOC125473356	B	CK	1.50438	0.00133811	uncharacterized LOC125473356
gene-LOC103954990	B	CK	1.50592	5.88847e-75	1-aminocyclopropane-1-carboxylate oxidase%2C transcript variant X1{ECO_0006239};1-aminocyclopropane-1-carboxylate oxidase%2C transcript variant X2{ECO_0006239}
gene-LOC103951221	B	CK	1.50817	1.88841e-09	bidirectional sugar transporter SWEET2a-like
gene-LOC125471497	B	CK	1.50972	7.25272e-10	putative disease resistance protein At1g50180{ECO_0006239}
gene-LOC103963223	B	CK	1.51116	5.14811e-22	laccase-4{ECO_0006239}
gene-LOC103941925	B	CK	1.51193	3.2105e-15	disease resistance protein RUN1%2C transcript variant X25{ECO_0006239};disease resistance protein RUN1%2C transcript variant X3{ECO_0006239};disease resistance protein RUN1%2C transcript variant X24{ECO_0006239};disease resistance protein RUN1%2C transcript variant X22{ECO_0006239};disease resistance protein RUN1%2C transcript variant X21{ECO_0006239};disease resistance protein RUN1%2C transcript…
gene-LOC125471353	B	CK	1.51555	8.13879e-05	probable carboxylesterase 11{ECO_0006239}
gene-LOC103938864	B	CK	1.51637	0.0064106	putative calcium-transporting ATPase 13%2C plasma membrane-type{ECO_0006239}
gene-LOC125479846	B	CK	1.51806	6.61362e-29	uncharacterized LOC125479846{ECO_0006239}
gene-LOC125479579	B	CK	1.51842	1.81928e-85	uncharacterized LOC125479579{ECO_0006239}
gene-LOC103933825	B	CK	1.52446	0.00107558	uncharacterized LOC103933825
gene-LOC108867926	B	CK	1.52504	5.6662e-07	uncharacterized LOC108867926%2C transcript variant X2{ECO_0006239};uncharacterized LOC108867926%2C transcript variant X1{ECO_0006239}
gene-LOC103937481	B	CK	1.52678	5.83293e-13	anthocyanidin 3-O-glucosyltransferase 7{ECO_0006239}
gene-LOC103946955	B	CK	1.52939	8.09359e-32	laccase-1-like
gene-LOC103956875	B	CK	1.53373	0.000502958	WRKY transcription factor 23-like{ECO_0006239}
gene-LOC103933086	B	CK	1.53407	3.44761e-09	beta-glucuronosyltransferase GlcAT14B{ECO_0006239}
gene-LOC103952407	B	CK	1.53652	1.21348e-22	phospholipase A1-Igamma1%2C chloroplastic-like{ECO_0006239}
gene-LOC103949861	B	CK	1.53777	0.00413313	very-long-chain 3-oxoacyl-CoA reductase 1{ECO_0006239}
gene-LOC125475731	B	CK	1.53844	0.00335184	disease resistance protein Roq1-like{ECO_0006239}
gene-LOC103961574	B	CK	1.53846	1.62626e-17	alcohol dehydrogenase%2C transcript variant X1{ECO_0006239};alcohol dehydrogenase%2C transcript variant X2{ECO_0006239}
gene-LOC125472002	B	CK	1.54111	2.61891e-11	uncharacterized LOC125472002{ECO_0006239}
gene-LOC103965770	B	CK	1.54466	1.18961e-21	exocyst complex component EXO70H1{ECO_0006239}
gene-LOC103940488	B	CK	1.54471	1.37223e-06	ethylene-responsive transcription factor ABR1-like{ECO_0006239}
gene-LOC125468078	B	CK	1.54607	1.13321e-09	major strawberry allergen Fra a 1-3-like{ECO_0006239}
gene-LOC103959307	B	CK	1.54626	1.41906e-21	probable CCR4-associated factor 1 homolog 11{ECO_0006239}
gene-LOC103945773	B	CK	1.54654	1.1222e-05	transcription factor bHLH18%2C transcript variant X1{ECO_0006239};transcription factor bHLH18%2C transcript variant X2{ECO_0006239}
gene-LOC103958989	B	CK	1.54735	2.02619e-13	putative disease resistance protein RGA3%2C transcript variant X7;putative disease resistance protein RGA3%2C transcript variant X2{ECO_0006239}
gene-LOC125475233	B	CK	1.54814	0.00297327	probable leucine-rich repeat receptor-like protein kinase At1g35710{ECO_0006239}
gene-LOC103955586	B	CK	1.5484	0.000880923	probable serine/threonine-protein kinase PIX13%2C transcript variant X4{ECO_0006239};probable serine/threonine-protein kinase PIX13%2C transcript variant X2{ECO_0006239};probable serine/threonine-protein kinase PIX13%2C transcript variant X1{ECO_0006239};probable serine/threonine-protein kinase PIX13%2C transcript variant X3{ECO_0006239}
gene-LOC103953687	B	CK	1.55227	0.000186905	WRKY transcription factor 18{ECO_0006239}
gene-LOC103957334	B	CK	1.55284	0.000288422	9-cis-epoxycarotenoid dioxygenase NCED2%2C chloroplastic-like{ECO_0006239}
gene-LOC103927098	B	CK	1.55319	2.00125e-10	serine/threonine-protein kinase OXI1-like{ECO_0006239}
gene-LOC103952763	B	CK	1.55468	4.95917e-22	ethylene-responsive transcription factor 1-like{ECO_0006239}
gene-LOC103951465	B	CK	1.55579	9.43875e-14	uncharacterized LOC103951465{ECO_0006239}
gene-LOC125470088	B	CK	1.55619	2.38046e-22	rapid alkalinization factor-like{ECO_0006239}
gene-LOC125476239	B	CK	1.5572	6.99993e-26	uncharacterized LOC125476239{ECO_0006239}
gene-LOC103949561	B	CK	1.55761	2.07042e-05	uncharacterized LOC103949561{ECO_0006239}
gene-LOC103933316	B	CK	1.55996	3.68122e-60	sorbitol dehydrogenase-like{ECO_0006239}
gene-LOC103928322	B	CK	1.56102	8.73316e-27	E3 ubiquitin-protein ligase ATL6{ECO_0006239}
gene-LOC103956168	B	CK	1.56117	2.236e-06	G-type lectin S-receptor-like serine/threonine-protein kinase LECRK3%2C transcript variant X3{ECO_0006239};G-type lectin S-receptor-like serine/threonine-protein kinase LECRK3%2C transcript variant X1{ECO_0006239};G-type lectin S-receptor-like serine/threonine-protein kinase LECRK3%2C transcript variant X2{ECO_0006239}
gene-LOC103967627	B	CK	1.56156	1.03428e-06	elongation of fatty acids protein 3-like{ECO_0006239}
gene-LOC103949438	B	CK	1.5618	0.00168918	rust resistance kinase Lr10-like{ECO_0006239}
gene-LOC103955844	B	CK	1.56527	1.92581e-07	hydrophobic protein RCI2B{ECO_0006239}
gene-LOC103939373	B	CK	1.5662	1.25177e-10	1-aminocyclopropane-1-carboxylate oxidase homolog 1{ECO_0006239}
gene-LOC125472102	B	CK	1.56751	4.10664e-07	uncharacterized LOC125472102{ECO_0006239}
gene-LOC125474093	B	CK	1.5679	0.00503692	putative calcium-binding protein CML19{ECO_0006239}
gene-LOC125473533	B	CK	1.56793	0.0041574	IQ domain-containing protein IQM6-like{ECO_0006239}
gene-LOC103935909	B	CK	1.56864	3.89278e-17	pentatricopeptide repeat-containing protein At1g77360%2C mitochondrial%2C transcript variant X10{ECO_0006239};pentatricopeptide repeat-containing protein At1g77360%2C mitochondrial%2C transcript variant X11{ECO_0006239};pentatricopeptide repeat-containing protein At1g77360%2C mitochondrial%2C transcript variant X9{ECO_0006239};pentatricopeptide repeat-containing protein At1g77360%2C mitochondrial…
gene-LOC125473856	B	CK	1.5689	0.00295207	pathogenesis-related protein PR-4-like{ECO_0006239}
gene-LOC125478199	B	CK	1.56948	0.00867952	uncharacterized protein YnbD-like{ECO_0006239}
gene-LOC103966275	B	CK	1.56986	6.50555e-31	alcohol dehydrogenase 1%2C transcript variant X1{ECO_0006239};alcohol dehydrogenase 1%2C transcript variant X2{ECO_0006239}
gene-LOC103957329	B	CK	1.57071	1.50144e-15	heme-binding protein 2{ECO_0006239}
gene-LOC103954184	B	CK	1.57108	2.3419e-14	protein FANTASTIC FOUR 1-like{ECO_0006239}
gene-LOC103943342	B	CK	1.57244	1.24698e-25	NAC domain-containing protein 91{ECO_0006239}
gene-LOC103935975	B	CK	1.57354	1.78376e-15	uncharacterized LOC103935975{ECO_0006239}
gene-LOC103957673	B	CK	1.57791	2.40299e-17	protein BPS1%2C chloroplastic-like
gene-LOC103951970	B	CK	1.58168	0.00107652	inorganic pyrophosphatase 2{ECO_0006239}
gene-LOC103943685	B	CK	1.58214	0.00015035	probable U3 small nucleolar RNA-associated protein 7%2C transcript variant X1{ECO_0006239};probable U3 small nucleolar RNA-associated protein 7%2C transcript variant X2{ECO_0006239}
gene-LOC103933318	B	CK	1.58277	4.76622e-70	sorbitol dehydrogenase{ECO_0006239}
gene-LOC103929826	B	CK	1.58355	1.6823e-09	uncharacterized LOC103929826{ECO_0006239}
gene-LOC125469162	B	CK	1.58386	1.5024e-18	probable WRKY transcription factor 46{ECO_0006239}
gene-LOC125476227	B	CK	1.58428	0.00201694	zinc finger BED domain-containing protein RICESLEEPER 2-like
gene-LOC103946705	B	CK	1.5848	1.39487e-08	uncharacterized LOC103946705
gene-LOC125475953	B	CK	1.58617	0.00172622	phosphoribosylformylglycinamidine cyclo-ligase%2C chloroplastic/mitochondrial-like{ECO_0006239}
gene-LOC103929616	B	CK	1.58699	1.02147e-09	probable serine/threonine-protein kinase PIX13{ECO_0006239}
gene-LOC103927190	B	CK	1.58733	0.00123517	uncharacterized LOC103927190{ECO_0006239}
gene-LOC103949050	B	CK	1.59015	0.000136273	heat shock 70 kDa protein-like{ECO_0006239}
gene-LOC103933301	B	CK	1.5929	9.76482e-19	protein DETOXIFICATION 49{ECO_0006239}
gene-LOC103935302	B	CK	1.59321	1.82025e-20	beta-glucosidase BoGH3B-like{ECO_0006239}
gene-LOC103936546	B	CK	1.59415	5.13266e-07	dirigent protein 19-like{ECO_0006239}
gene-LOC125476273	B	CK	1.59744	0.000164081	uncharacterized LOC125476273%2C transcript variant X4;uncharacterized LOC125476273%2C transcript variant X2{ECO_0006239};uncharacterized LOC125476273%2C transcript variant X3{ECO_0006239}
gene-LOC103959275	B	CK	1.60006	6.13938e-25	L-ascorbate oxidase{ECO_0006239}
gene-LOC103936382	B	CK	1.60072	0.00972954	GDSL esterase/lipase APG-like{ECO_0006239}
gene-LOC103945933	B	CK	1.60081	0.00364378	uncharacterized LOC103945933{ECO_0006239}
gene-LOC103959293	B	CK	1.60184	1.64751e-43	probable CCR4-associated factor 1 homolog 11{ECO_0006239}
gene-LOC125468905	B	CK	1.60355	0.000211671	uncharacterized LOC125468905{ECO_0006239}
gene-LOC103947140	B	CK	1.60388	0.000281775	3-ketoacyl-CoA synthase 6{ECO_0006239}
gene-LOC125474991	B	CK	1.60417	9.68162e-07	uncharacterized LOC125474991
gene-LOC103927250	B	CK	1.60575	6.94466e-21	probable calcium-binding protein CML23{ECO_0006239}
gene-LOC103958293	B	CK	1.60612	3.15567e-09	glyoxylase I 4{ECO_0006239}
gene-LOC125477913	B	CK	1.60633	0.00809199	protein IRX15-LIKE-like{ECO_0006239}
gene-LOC103926924	B	CK	1.60701	0.000120181	L-aspartate oxidase%2C chloroplastic-like%2C transcript variant X2{ECO_0006239};L-aspartate oxidase%2C chloroplastic-like%2C transcript variant X1{ECO_0006239}
gene-LOC103937539	B	CK	1.60868	0.00990684	transcription factor MYB73{ECO_0006239}
gene-LOC103946278	B	CK	1.61011	3.15131e-29	peroxidase N1-like{ECO_0006239}
gene-LOC125480764	B	CK	1.61276	2.35175e-31	rust resistance kinase Lr10-like%2C transcript variant X1{ECO_0006239};rust resistance kinase Lr10-like%2C transcript variant X2{ECO_0006239}
gene-LOC103944345	B	CK	1.614	0.0122656	WUSCHEL-related homeobox 11-like{ECO_0006239}
gene-LOC103943331	B	CK	1.61418	0.00011763	pathogenesis-related thaumatin-like protein 3.5{ECO_0006239}
gene-LOC125471217	B	CK	1.61722	0.00985086	B3 domain-containing transcription factor VRN1-like
gene-LOC103962151	B	CK	1.6198	1.81664e-22	uncharacterized LOC103962151{ECO_0006239}
gene-LOC125468840	B	CK	1.62091	0.000100761	NAC domain-containing protein 6-like{ECO_0006239}
gene-LOC125468832	B	CK	1.62134	3.26367e-35	L-ascorbate oxidase homolog{ECO_0006239}
gene-LOC125472863	B	CK	1.62256	0.000129168	pyruvate decarboxylase 2-like{ECO_0006239}
gene-LOC103965952	B	CK	1.6232	5.325e-31	calcium-binding protein KRP1-like{ECO_0006239}
gene-LOC103959000	B	CK	1.62323	6.964e-05	putative ion channel POLLUX-like 2%2C transcript variant X3{ECO_0006239};putative ion channel POLLUX-like 2%2C transcript variant X4{ECO_0006239};putative ion channel POLLUX-like 2%2C transcript variant X6{ECO_0006239};putative ion channel POLLUX-like 2%2C transcript variant X5{ECO_0006239};putative ion channel POLLUX-like 2%2C transcript variant X8{ECO_0006239};putative ion channel POLLUX-like 2…
gene-LOC103962175	B	CK	1.62358	1.40324e-07	uncharacterized LOC103962175{ECO_0006239}
gene-LOC103964689	B	CK	1.6292	0.0099713	uncharacterized LOC103964689%2C transcript variant X2{ECO_0006239};uncharacterized LOC103964689%2C transcript variant X1{ECO_0006239}
gene-LOC103949426	B	CK	1.62936	1.64595e-05	laccase-7-like{ECO_0006239}
gene-LOC125472315	B	CK	1.63272	5.6269e-12	nicotinate-nucleotide pyrophosphorylase [carboxylating]%2C chloroplastic-like
gene-LOC103959790	B	CK	1.63435	5.45972e-31	ethylene-responsive transcription factor ERF105-like{ECO_0006239}
gene-LOC103939513	B	CK	1.63598	2.46179e-18	VQ motif-containing protein 22{ECO_0006239}
gene-LOC125471000	B	CK	1.63616	1.97043e-14	non-functional pseudokinase ZED1-like{ECO_0006239}
gene-LOC103959928	B	CK	1.6362	4.12121e-20	trans-cinnamate_CoA ligase%2C peroxisomal{ECO_0006239}
gene-LOC103936954	B	CK	1.63745	7.47893e-08	glutamate receptor 2.8-like
gene-LOC103965976	B	CK	1.63754	6.36354e-22	methyl-CpG-binding domain-containing protein 10{ECO_0006239}
gene-LOC103960506	B	CK	1.63799	0.000258721	pentatricopeptide repeat-containing protein At2g29760%2C chloroplastic-like{ECO_0006239}
gene-LOC125467871	B	CK	1.6381	2.32413e-05	protein DETOXIFICATION 40-like{ECO_0006239}
gene-LOC125474452	B	CK	1.6385	1.10332e-06	uncharacterized LOC125474452{ECO_0006239}
gene-LOC103936392	B	CK	1.63953	6.54477e-37	xyloglucan endotransglucosylase/hydrolase protein 24{ECO_0006239}
gene-LOC103968112	B	CK	1.64047	0.00375431	GDSL esterase/lipase At5g33370{ECO_0006239}
gene-LOC103932205	B	CK	1.64095	0.000173473	cytokinin hydroxylase-like{ECO_0006239}
gene-LOC103955692	B	CK	1.64383	1.57737e-07	transcription initiation factor IIB-2-like{ECO_0006239}
gene-LOC103964233	B	CK	1.64393	2.71825e-08	pyridoxine/pyridoxamine 5'-phosphate oxidase 2{ECO_0006239}
gene-LOC103963351	B	CK	1.6465	7.41655e-12	putative disease resistance protein RGA3{ECO_0006239}
gene-LOC125468826	B	CK	1.65092	1.214e-08	beta-amyrin 28-monooxygenase-like
gene-LOC103944754	B	CK	1.65229	7.41558e-15	protein NRT1/ PTR FAMILY 6.1%2C transcript variant X1{ECO_0006239};protein NRT1/ PTR FAMILY 6.1%2C transcript variant X2{ECO_0006239};protein NRT1/ PTR FAMILY 6.1%2C transcript variant X3{ECO_0006239};protein NRT1/ PTR FAMILY 6.1%2C transcript variant X4{ECO_0006239}
gene-LOC103946050	B	CK	1.65452	4.17406e-20	transcription factor MYB30{ECO_0006239}
gene-LOC125475832	B	CK	1.65603	2.67613e-17	TMV resistance protein N-like{ECO_0006239}
gene-LOC103930054	B	CK	1.65622	1.84816e-23	probable protein phosphatase 2C 63{ECO_0006239}
gene-LOC108867966	B	CK	1.65626	3.49008e-21	putative disease resistance protein RGA1{ECO_0006239}
gene-LOC103964963	B	CK	1.65664	7.72306e-08	aspartyl protease AED3-like{ECO_0006239}
gene-LOC103941161	B	CK	1.6606	8.52379e-07	uncharacterized LOC103941161%2C transcript variant X2{ECO_0006239};uncharacterized LOC103941161%2C transcript variant X1{ECO_0006239}
gene-LOC103936836	B	CK	1.66081	6.66913e-06	integrator complex subunit 3-like%2C transcript variant X1;integrator complex subunit 3-like%2C transcript variant X3{ECO_0006239};integrator complex subunit 3-like%2C transcript variant X2{ECO_0006239}
gene-LOC103930709	B	CK	1.66103	2.65267e-28	zinc finger protein ZAT12{ECO_0006239}
gene-LOC103932751	B	CK	1.66213	4.09562e-14	ethylene-responsive transcription factor 4{ECO_0006239}
gene-LOC103932999	B	CK	1.66679	0.00359709	cysteine-rich receptor-like protein kinase 10%2C transcript variant X2{ECO_0006239};cysteine-rich receptor-like protein kinase 10%2C transcript variant X3{ECO_0006239};cysteine-rich receptor-like protein kinase 10%2C transcript variant X4{ECO_0006239};cysteine-rich receptor-like protein kinase 10%2C transcript variant X1{ECO_0006239}
gene-LOC108868409	B	CK	1.66725	0.000158068	probable envelope ADP%2CATP carrier protein%2C chloroplastic%2C transcript variant X2{ECO_0006239};probable envelope ADP%2CATP carrier protein%2C chloroplastic%2C transcript variant X1{ECO_0006239}
gene-LOC103959977	B	CK	1.6692	1.74622e-54	probable carboxylesterase 15{ECO_0006239}
gene-LOC103956194	B	CK	1.66986	0.00023314	NAC transcription factor 47{ECO_0006239}
gene-LOC103933482	B	CK	1.67005	9.69974e-24	calcium-binding protein PBP1-like{ECO_0006239}
gene-LOC103945580	B	CK	1.67015	2.28308e-21	annexin D4{ECO_0006239}
gene-LOC108865689	B	CK	1.67104	1.25974e-15	TMV resistance protein N-like{ECO_0006239}
gene-LOC103956354	B	CK	1.67133	1.58064e-06	pentatricopeptide repeat-containing protein At4g01400%2C mitochondrial{ECO_0006239}
gene-LOC103943691	B	CK	1.67432	3.85025e-18	RING-H2 finger protein ATL2-like{ECO_0006239}
gene-LOC103959441	B	CK	1.67457	1.86697e-09	COX assembly mitochondrial protein 2 homolog{ECO_0006239}
gene-LOC103927789	B	CK	1.67537	4.35243e-09	protein SRC2 homolog%2C transcript variant X1{ECO_0006239};protein SRC2 homolog%2C transcript variant X2{ECO_0006239}
gene-LOC108867516	B	CK	1.67845	1.05114e-42	uncharacterized LOC108867516
gene-LOC103946631	B	CK	1.67882	4.77319e-05	glycerate dehydrogenase
gene-LOC125469305	B	CK	1.68143	8.47411e-20	probable L-type lectin-domain containing receptor kinase VII.2{ECO_0006239}
gene-LOC103945117	B	CK	1.68429	1.46926e-07	transcription factor JUNGBRUNNEN 1{ECO_0006239}
gene-LOC103951512	B	CK	1.68634	0.00196927	laccase-15{ECO_0006239}
gene-LOC103964362	B	CK	1.6885	0.00102025	F-box/kelch-repeat protein At2g44130-like{ECO_0006239}
gene-LOC103928312	B	CK	1.69607	3.39062e-05	ethylene-responsive transcription factor 2-like
gene-LOC103949999	B	CK	1.69944	1.18791e-19	tabersonine-19-hydroxy-O-acetyltransferase
gene-LOC103963068	B	CK	1.70041	7.86784e-14	uncharacterized LOC103963068
gene-LOC125471003	B	CK	1.70104	1.36425e-11	non-functional pseudokinase ZED1-like{ECO_0006239}
gene-LOC103963838	B	CK	1.70808	4.84574e-20	F-box protein At2g27310-like{ECO_0006239}
gene-LOC125474621	B	CK	1.70824	1.48665e-06	uncharacterized LOC125474621{ECO_0006239}
gene-LOC103947911	B	CK	1.70956	1.46828e-06	PLASMODESMATA CALLOSE-BINDING PROTEIN 5-like{ECO_0006239}
gene-LOC103933805	B	CK	1.7097	2.68921e-35	protein PHOSPHATE-INDUCED 1{ECO_0006239}
gene-LOC125473727	B	CK	1.71412	1.78904e-21	L-ascorbate peroxidase 2%2C cytosolic{ECO_0006239}
gene-LOC103954920	B	CK	1.7142	0.000125781	uncharacterized LOC103954920{ECO_0006239}
gene-LOC103945279	B	CK	1.71731	1.28619e-41	zinc finger protein ZAT10{ECO_0006239}
gene-LOC103937506	B	CK	1.71817	5.0844e-10	classical arabinogalactan protein 9-like{ECO_0006239}
gene-LOC125479724	B	CK	1.7187	8.03323e-06	proline-rich protein 2-like
gene-LOC103956306	B	CK	1.72502	8.86864e-34	probable disease resistance protein At5g66900%2C transcript variant X2{ECO_0006239};probable disease resistance protein At5g66900%2C transcript variant X1{ECO_0006239}
gene-LOC103943102	B	CK	1.72888	3.65637e-38	U-box domain-containing protein 21{ECO_0006239}
gene-LOC103939448	B	CK	1.73041	4.30291e-20	WRKY DNA-binding transcription factor 70-like{ECO_0006239}
gene-LOC103931853	B	CK	1.73098	1.6333e-05	chaperone protein DnaJ{ECO_0006239}
gene-LOC103958616	B	CK	1.73118	8.04125e-13	zinc finger CCCH domain-containing protein 29-like{ECO_0006239}
gene-LOC103931013	B	CK	1.73448	2.35018e-10	NEP1-interacting protein-like 1{ECO_0006239}
gene-LOC103929514	B	CK	1.73728	2.55246e-10	uncharacterized LOC103929514
gene-LOC103951055	B	CK	1.73935	3.32818e-07	probable calcium-binding protein CML46{ECO_0006239}
gene-LOC125478268	B	CK	1.74275	1.37231e-32	calcium-dependent protein kinase 1{ECO_0006239}
gene-LOC125471461	B	CK	1.74354	8.23591e-39	metalloendoproteinase 2-MMP-like{ECO_0006239}
gene-LOC103927378	B	CK	1.7475	2.00624e-40	uncharacterized protein At1g76070{ECO_0006239}
gene-LOC125476645	B	CK	1.74755	0.000446967	elicitor-responsive protein 1-like
gene-LOC103939655	B	CK	1.75054	1.14487e-12	uncharacterized LOC103939655{ECO_0006239}
gene-LOC125468839	B	CK	1.75159	3.25073e-22	expansin-like A2{ECO_0006239}
gene-LOC103943248	B	CK	1.75328	2.79647e-17	lipoyl synthase%2C chloroplastic-like%2C transcript variant X2{ECO_0006239}
gene-LOC125478260	B	CK	1.75533	9.09656e-07	rust resistance kinase Lr10-like{ECO_0006239}
gene-LOC103945853	B	CK	1.75589	0.000929478	UDP-glucose flavonoid 3-O-glucosyltransferase 7-like{ECO_0006239}
gene-LOC125478478	B	CK	1.75662	2.76175e-06	L-type lectin-domain containing receptor kinase IX.1-like
gene-LOC103942336	B	CK	1.7581	2.99034e-36	RING-H2 finger protein ATL2{ECO_0006239}
gene-LOC125478477	B	CK	1.75841	2.82205e-05	L-type lectin-domain containing receptor kinase IX.1-like
gene-LOC125475633	B	CK	1.76032	6.26288e-05	disease resistance protein At4g27190-like%2C transcript variant X1{ECO_0006239};disease resistance protein At4g27190-like%2C transcript variant X2{ECO_0006239}
gene-LOC125479402	B	CK	1.76399	2.05602e-25	probable CCR4-associated factor 1 homolog 11{ECO_0006239}
gene-LOC125474513	B	CK	1.76452	2.12077e-23	UDP-glycosyltransferase 71A16-like{ECO_0006239}
gene-LOC103956166	B	CK	1.77016	1.95827e-24	G-type lectin S-receptor-like serine/threonine-protein kinase LECRK3{ECO_0006239}
gene-LOC125468007	B	CK	1.77266	2.48559e-64	BAHD acyltransferase At5g47980-like%2C transcript variant X2{ECO_0006239};BAHD acyltransferase At5g47980-like%2C transcript variant X1{ECO_0006239}
gene-LOC103955029	B	CK	1.77632	0.000507334	uncharacterized LOC103955029{ECO_0006239}
gene-LOC103933524	B	CK	1.77646	0.00107435	glutamate receptor 3.2-like
gene-LOC103938104	B	CK	1.78008	0.000702569	2-oxoglutarate-dependent dioxygenase 19
gene-LOC103931970	B	CK	1.78585	9.10558e-37	bZIP transcription factor 53{ECO_0006239}
gene-LOC125472674	B	CK	1.78845	9.37725e-30	disease resistance protein RPV1-like%2C transcript variant X4{ECO_0006239};disease resistance protein RPV1-like%2C transcript variant X2{ECO_0006239};disease resistance protein RPV1-like%2C transcript variant X3{ECO_0006239};disease resistance protein RPV1-like%2C transcript variant X1{ECO_0006239}
gene-LOC103943697	B	CK	1.78929	2.27738e-36	NDR1/HIN1-like protein 10
gene-LOC103957039	B	CK	1.78935	2.91523e-05	patatin-like protein 2
gene-LOC125472367	B	CK	1.78966	4.06897e-17	wall-associated receptor kinase 2-like{ECO_0006239}
gene-LOC103958267	B	CK	1.78986	0.00210179	acyl carrier protein 1%2C chloroplastic{ECO_0006239}
gene-LOC103945120	B	CK	1.79865	1.04521e-33	probable protein phosphatase 2C 25{ECO_0006239}
gene-LOC103934075	B	CK	1.79933	3.8748e-67	probable inactive purple acid phosphatase 29{ECO_0006239}
gene-LOC103933969	B	CK	1.80357	1.35902e-16	endoribonuclease Dicer homolog 2%2C transcript variant X1{ECO_0006239}
gene-LOC125472676	B	CK	1.80378	1.16904e-45	disease resistance protein RPV1-like%2C transcript variant X4{ECO_0006239};disease resistance protein RPV1-like%2C transcript variant X1{ECO_0006239};disease resistance protein RPV1-like%2C transcript variant X3{ECO_0006239};disease resistance protein RPV1-like%2C transcript variant X2{ECO_0006239};disease resistance protein RPV1-like%2C transcript variant X6{ECO_0006239};disease resistance prote…
gene-LOC103953376	B	CK	1.8065	2.14406e-39	uncharacterized LOC103953376{ECO_0006239}
gene-LOC103931498	B	CK	1.8066	3.99111e-07	heavy metal-associated isoprenylated plant protein 47-like
gene-LOC103947896	B	CK	1.80873	9.70967e-05	beta-glucosidase 12{ECO_0006239}
gene-LOC125479662	B	CK	1.81775	5.9077e-33	late embryogenesis abundant protein At1g64065-like{ECO_0006239}
gene-LOC103960766	B	CK	1.81934	4.74885e-29	putative disease resistance protein At3g14460%2C transcript variant X2;putative disease resistance protein At3g14460%2C transcript variant X1{ECO_0006239}
gene-LOC103957086	B	CK	1.82385	1.28687e-05	mitogen-activated protein kinase kinase kinase 1{ECO_0006239}
gene-LOC103963400	B	CK	1.82405	4.37483e-64	trehalose-phosphate phosphatase A-like%2C transcript variant X3{ECO_0006239};trehalose-phosphate phosphatase A-like%2C transcript variant X4{ECO_0006239};trehalose-phosphate phosphatase A-like%2C transcript variant X2{ECO_0006239};trehalose-phosphate phosphatase A-like%2C transcript variant X1{ECO_0006239}
gene-LOC103965826	B	CK	1.82592	7.50411e-16	aspartyl protease family protein 2-like{ECO_0006239}
gene-LOC103952123	B	CK	1.82778	9.8522e-51	squalene monooxygenase SE1{ECO_0006239}
gene-LOC103964989	B	CK	1.83059	3.75213e-87	probable calcium-binding protein CML46{ECO_0006239}
gene-LOC125479795	B	CK	1.8311	3.59805e-38	late embryogenesis abundant protein At1g64065-like{ECO_0006239}
gene-LOC103962841	B	CK	1.83408	4.32858e-12	protein FAF-like%2C chloroplastic{ECO_0006239}
gene-LOC125476756	B	CK	1.84193	7.35475e-06	30S ribosomal protein S9%2C mitochondrial-like%2C transcript variant X1{ECO_0006239}
gene-LOC103940001	B	CK	1.84244	2.44885e-06	probable receptor-like protein kinase At1g11050
gene-LOC103935268	B	CK	1.84311	1.92831e-05	heat shock cognate 70 kDa protein{ECO_0006239}
gene-LOC103940271	B	CK	1.84781	1.24413e-57	disease resistance protein TAO1{ECO_0006239}
gene-LOC103950544	B	CK	1.84804	2.54341e-23	U-box domain-containing protein 21{ECO_0006239}
gene-LOC125479967	B	CK	1.84842	4.42602e-43	BTB/POZ domain-containing protein At5g41330-like{ECO_0006239}
gene-LOC103950487	B	CK	1.84871	4.85127e-06	probable RNA helicase SDE3%2C transcript variant X2{ECO_0006239}
gene-LOC103927296	B	CK	1.84921	4.40579e-61	disease resistance response protein 206-like{ECO_0006239}
gene-LOC103944968	B	CK	1.84947	2.79974e-06	disease resistance protein RPV1%2C transcript variant X1{ECO_0006239};disease resistance protein RPV1%2C transcript variant X2{ECO_0006239}
gene-LOC125476804	B	CK	1.85107	0.0013755	G-type lectin S-receptor-like serine/threonine-protein kinase LECRK3
gene-LOC103927421	B	CK	1.85244	1.51828e-05	peptidyl-prolyl cis-trans isomerase CYP37%2C chloroplastic%2C transcript variant X1{ECO_0006239};peptidyl-prolyl cis-trans isomerase CYP37%2C chloroplastic%2C transcript variant X2{ECO_0006239}
gene-LOC125476737	B	CK	1.85361	0.000197074	uncharacterized LOC125476737{ECO_0006239}
gene-LOC103937491	B	CK	1.85502	1.83411e-13	MADS-box protein JOINTLESS%2C transcript variant X3{ECO_0006239};MADS-box protein JOINTLESS%2C transcript variant X2{ECO_0006239};MADS-box protein JOINTLESS%2C transcript variant X6{ECO_0006239};MADS-box protein JOINTLESS%2C transcript variant X5{ECO_0006239};MADS-box protein JOINTLESS%2C transcript variant X4{ECO_0006239};MADS-box protein JOINTLESS%2C transcript variant X1{ECO_0006239}
gene-LOC125470043	B	CK	1.85519	1.60667e-09	protein SRC2-like{ECO_0006239}
gene-LOC103957062	B	CK	1.85732	1.30871e-20	ATP-dependent 6-phosphofructokinase 6{ECO_0006239}
gene-LOC103955508	B	CK	1.85796	0.00782997	36.4 kDa proline-rich protein{ECO_0006239}
gene-LOC103967332	B	CK	1.85819	9.64326e-28	protein NRT1/ PTR FAMILY 5.6-like
gene-LOC125475262	B	CK	1.85892	0.000282668	beta-amylase 3%2C chloroplastic{ECO_0006239}
gene-LOC103928164	B	CK	1.85983	0.000320753	cytochrome c oxidase-assembly factor COX23%2C mitochondrial{ECO_0006239}
gene-LOC125476190	B	CK	1.86012	1.8325e-36	ABC transporter G family member 1-like{ECO_0006239}
gene-LOC125473268	B	CK	1.86049	0.00450634	exocyst complex component EXO70A1-like{ECO_0006239}
gene-LOC125477940	B	CK	1.863	7.59624e-66	ethylene-responsive transcription factor RAP2-12-like{ECO_0006239}
gene-LOC125469407	B	CK	1.86643	3.33262e-101	uncharacterized LOC125469407{ECO_0006239}
gene-LOC103953237	B	CK	1.86817	1.69988e-13	receptor-like protein EIX2{ECO_0006239}
gene-LOC125473514	B	CK	1.87376	3.35535e-05	putative disease resistance protein RGA1{ECO_0006239}
gene-LOC103964091	B	CK	1.8749	5.8199e-14	G-type lectin S-receptor-like serine/threonine-protein kinase At1g34300%2C transcript variant X2;G-type lectin S-receptor-like serine/threonine-protein kinase At1g34300%2C transcript variant X5;G-type lectin S-receptor-like serine/threonine-protein kinase At1g34300%2C transcript variant X3;G-type lectin S-receptor-like serine/threonine-protein kinase At1g34300%2C transcript variant X1;G-type lect…
gene-LOC103930543	B	CK	1.88153	2.61089e-11	nucleolar protein 58-like{ECO_0006239}
gene-LOC103957411	B	CK	1.88156	2.78112e-22	U-box domain-containing protein 4{ECO_0006239}
gene-LOC103956954	B	CK	1.88251	4.44034e-13	putative disease resistance protein At3g14460%2C transcript variant X1{ECO_0006239}
gene-LOC103940715	B	CK	1.88668	1.32837e-42	uncharacterized LOC103940715{ECO_0006239}
gene-LOC125472977	B	CK	1.89172	1.91377e-61	alpha carbonic anhydrase 7-like{ECO_0006239}
gene-LOC103966320	B	CK	1.89255	1.8024e-10	uncharacterized LOC103966320{ECO_0006239}
gene-LOC103938799	B	CK	1.89399	6.03607e-31	zinc finger protein ZAT10-like{ECO_0006239}
gene-LOC103962153	B	CK	1.89496	5.44715e-53	WRKY transcription factor WRKY24{ECO_0006239}
gene-LOC125471973	B	CK	1.89524	1.17468e-08	GEM-like protein 4{ECO_0006239}
gene-LOC103940320	B	CK	1.90137	2.46036e-05	protein DMR6-LIKE OXYGENASE 2-like
gene-LOC103941632	B	CK	1.90332	0.00142015	nucleotide-sugar uncharacterized transporter 1-like%2C transcript variant X1{ECO_0006239};nucleotide-sugar uncharacterized transporter 1-like%2C transcript variant X2{ECO_0006239}
gene-LOC125476562	B	CK	1.90674	8.59749e-05	uncharacterized LOC125476562{ECO_0006239}
gene-LOC103952166	B	CK	1.9112	1.75095e-21	annexin D4-like{ECO_0006239}
gene-LOC103951292	B	CK	1.9112	3.99309e-09	protein TIFY 5A-like{ECO_0006239}
gene-LOC103944495	B	CK	1.91502	2.08313e-09	GDSL esterase/lipase At1g28570%2C transcript variant X2;GDSL esterase/lipase At1g28570%2C transcript variant X1{ECO_0006239}
gene-LOC103931502	B	CK	1.91706	7.74057e-05	protein TPR3{ECO_0006239}
gene-LOC103947912	B	CK	1.91733	4.75019e-06	E3 ubiquitin-protein ligase ATL41{ECO_0006239}
gene-LOC125471946	B	CK	1.91789	0.00134515	uncharacterized LOC125471946
gene-LOC103943230	B	CK	1.91938	1.43788e-11	GEM-like protein 6{ECO_0006239}
gene-LOC125479732	B	CK	1.92199	9.72535e-09	LEAF RUST 10 DISEASE-RESISTANCE LOCUS RECEPTOR-LIKE PROTEIN KINASE-like 2.1{ECO_0006239}
gene-LOC103948894	B	CK	1.92291	2.28586e-05	F-box protein At1g30790%2C transcript variant X1;F-box protein At1g30790%2C transcript variant X2{ECO_0006239}
gene-LOC103933801	B	CK	1.92442	2.78913e-35	protein PHOSPHATE-INDUCED 1{ECO_0006239}
gene-LOC103951881	B	CK	1.92593	7.28148e-26	IQ domain-containing protein IQM1{ECO_0006239}
gene-LOC103936532	B	CK	1.92986	0.00237235	endochitinase{ECO_0006239}
gene-LOC103952507	B	CK	1.93179	1.06565e-08	agamous-like MADS-box protein AGL12%2C transcript variant X2;agamous-like MADS-box protein AGL12%2C transcript variant X1
gene-LOC125473081	B	CK	1.93261	1.18106e-44	probable WRKY transcription factor 33{ECO_0006239}
gene-LOC103950410	B	CK	1.93505	8.7469e-06	light-regulated protein%2C chloroplastic{ECO_0006239}
gene-LOC103955575	B	CK	1.93621	0.00201566	uncharacterized LOC103955575
gene-LOC125478711	B	CK	1.93621	9.4349e-17	IQ domain-containing protein IQM1-like%2C transcript variant X3{ECO_0006239};IQ domain-containing protein IQM1-like%2C transcript variant X1{ECO_0006239};IQ domain-containing protein IQM1-like%2C transcript variant X2{ECO_0006239}
gene-LOC103958250	B	CK	1.93978	4.92363e-19	late embryogenesis abundant protein At1g64065
gene-LOC103955093	B	CK	1.94246	6.11525e-13	calcium-transporting ATPase 12%2C plasma membrane-type-like{ECO_0006239}
gene-LOC103928700	B	CK	1.94263	0.000442524	3-ketoacyl CoA thiolase 1%2C peroxisomal-like%2C transcript variant X2{ECO_0006239};3-ketoacyl CoA thiolase 1%2C peroxisomal-like%2C transcript variant X1{ECO_0006239}
gene-LOC125470330	B	CK	1.94429	0.00518971	heavy metal-associated isoprenylated plant protein 41-like
gene-LOC103944529	B	CK	1.94578	0.0001356	protein DETOXIFICATION 40{ECO_0006239}
gene-LOC103966568	B	CK	1.94652	1.39976e-19	ankyrin repeat-containing protein At5g02620{ECO_0006239}
gene-LOC103940276	B	CK	1.94758	1.3046e-15	disease resistance protein RPV1-like%2C transcript variant X2{ECO_0006239};disease resistance protein RPV1-like%2C transcript variant X1{ECO_0006239}
gene-LOC108866003	B	CK	1.94891	4.04594e-25	protein NTM1-like 9{ECO_0006239}
gene-LOC125469461	B	CK	1.95458	1.39849e-05	putative receptor like protein 25
gene-LOC103954105	B	CK	1.95555	2.09528e-06	probable long-chain-alcohol O-fatty-acyltransferase 4%2C transcript variant X1
gene-LOC103952818	B	CK	1.95579	3.75839e-24	WRKY DNA-binding transcription factor 70{ECO_0006239}
gene-LOC103944150	B	CK	1.95935	1.74632e-11	acyl carrier protein 2%2C mitochondrial-like{ECO_0006239}
gene-LOC125470230	B	CK	1.96257	7.07319e-05	uncharacterized LOC125470230{ECO_0006239}
gene-LOC125475977	B	CK	1.96586	1.01584e-10	E3 ubiquitin-protein ligase BRE1-like 2{ECO_0006239}
gene-LOC103934535	B	CK	1.96599	3.67947e-09	mitochondrial uncoupling protein 5-like{ECO_0006239}
gene-LOC103934759	B	CK	1.96962	1.7159e-47	uncharacterized LOC103934759
gene-LOC103947182	B	CK	1.96991	4.66244e-36	uncharacterized LOC103947182{ECO_0006239}
gene-LOC103935844	B	CK	1.9709	4.33162e-05	monooxygenase 2%2C transcript variant X1{ECO_0006239};monooxygenase 2%2C transcript variant X2{ECO_0006239};monooxygenase 2%2C transcript variant X3{ECO_0006239};monooxygenase 2%2C transcript variant X4{ECO_0006239}
gene-LOC125468101	B	CK	1.9712	1.16745e-13	lysM domain receptor-like kinase 3{ECO_0006239}
gene-LOC103947266	B	CK	1.97149	3.28958e-05	uncharacterized LOC103947266%2C transcript variant X1{ECO_0006239};uncharacterized LOC103947266%2C transcript variant X2{ECO_0006239}
gene-LOC125479544	B	CK	1.97253	2.38084e-16	transcriptional corepressor LEUNIG-like{ECO_0006239}
gene-LOC103930053	B	CK	1.98401	6.88776e-06	uncharacterized LOC103930053{ECO_0006239}
gene-LOC103949212	B	CK	1.98725	1.83292e-19	late embryogenesis abundant protein At1g64065-like
gene-LOC103933315	B	CK	1.98888	4.33844e-16	sorbitol dehydrogenase{ECO_0006239}
gene-LOC103935340	B	CK	1.9952	3.47743e-07	disease resistance protein RUN1%2C transcript variant X7{ECO_0006239}
gene-LOC125472766	B	CK	1.99971	5.60214e-07	uncharacterized LOC125472766{ECO_0006239}
gene-LOC125480832	B	CK	2.00179	6.17346e-11	auxin-induced in root cultures protein 12-like{ECO_0006239}
gene-LOC103965532	B	CK	2.00636	6.522e-05	probable galactinol--sucrose galactosyltransferase 2{ECO_0006239}
gene-LOC103952522	B	CK	2.01039	9.01104e-09	17.1 kDa class II heat shock protein-like{ECO_0006239}
gene-LOC103951220	B	CK	2.01304	4.30804e-10	calcium-dependent protein kinase 2{ECO_0006239}
gene-LOC125479698	B	CK	2.01371	3.83781e-05	uncharacterized LOC125479698
gene-LOC103931209	B	CK	2.01706	3.45776e-24	cytochrome P450 94C1-like{ECO_0006239}
gene-LOC103932830	B	CK	2.01819	6.80546e-48	heavy metal-associated isoprenylated plant protein 12-like{ECO_0006239}
gene-LOC103946094	B	CK	2.01991	2.52025e-13	disease resistance protein RPV1-like
gene-LOC103967767	B	CK	2.02389	7.29854e-23	zinc transporter 8-like{ECO_0006239}
gene-LOC103964507	B	CK	2.02397	1.19244e-09	uncharacterized LOC103964507{ECO_0006239}
gene-LOC125474437	B	CK	2.02408	0.00213788	receptor-like protein 7%2C transcript variant X2{ECO_0006239};receptor-like protein 7%2C transcript variant X1{ECO_0006239}
gene-LOC125479253	B	CK	2.02765	0.000410004	cytokinin riboside 5'-monophosphate phosphoribohydrolase LOG7-like%2C transcript variant X2;cytokinin riboside 5'-monophosphate phosphoribohydrolase LOG7-like%2C transcript variant X1{ECO_0006239}
gene-LOC103958953	B	CK	2.02794	0.00401872	UDP-glycosyltransferase 87A1-like
gene-LOC103935136	B	CK	2.02831	7.449e-43	mitogen-activated protein kinase kinase kinase 20-like{ECO_0006239}
gene-LOC125472675	B	CK	2.03025	3.03924e-11	disease resistance protein RPV1-like%2C transcript variant X2{ECO_0006239};disease resistance protein RPV1-like%2C transcript variant X3{ECO_0006239};disease resistance protein RPV1-like%2C transcript variant X1{ECO_0006239}
gene-LOC125472784	B	CK	2.03074	7.32885e-07	uncharacterized LOC125472784{ECO_0006239}
gene-LOC103946281	B	CK	2.03296	1.03278e-14	phosphatidylinositol 4-phosphate 5-kinase 8%2C transcript variant X1{ECO_0006239};phosphatidylinositol 4-phosphate 5-kinase 8%2C transcript variant X2{ECO_0006239};phosphatidylinositol 4-phosphate 5-kinase 8%2C transcript variant X3{ECO_0006239};phosphatidylinositol 4-phosphate 5-kinase 8%2C transcript variant X4{ECO_0006239}
gene-LOC103927311	B	CK	2.03494	5.25705e-37	late embryogenesis abundant protein At1g64065{ECO_0006239}
gene-LOC103933312	B	CK	2.03653	1.44361e-110	sorbitol dehydrogenase-like{ECO_0006239}
gene-LOC103955606	B	CK	2.03753	5.29057e-40	uncharacterized LOC103955606{ECO_0006239}
gene-LOC125469400	B	CK	2.04476	2.56387e-42	late embryogenesis abundant protein At1g64065-like{ECO_0006239}
gene-LOC103935145	B	CK	2.05116	3.28507e-06	uncharacterized LOC103935145{ECO_0006239}
gene-LOC125478862	B	CK	2.0536	3.39257e-07	galactose mutarotase{ECO_0006239}
gene-LOC103929041	B	CK	2.05721	3.652e-11	leucine-rich repeat protein 1{ECO_0006239}
gene-LOC103958017	B	CK	2.06021	1.73068e-05	WAT1-related protein At1g43650%2C transcript variant X2{ECO_0006239};WAT1-related protein At1g43650%2C transcript variant X1{ECO_0006239}
gene-LOC103930684	B	CK	2.0603	2.77837e-28	phosphoserine phosphatase%2C chloroplastic{ECO_0006239}
gene-LOC103932226	B	CK	2.06153	0.00530224	AAA-ATPase At3g50940-like
gene-LOC103946796	B	CK	2.06284	2.43611e-05	uncharacterized LOC103946796
gene-LOC103966998	B	CK	2.0644	0.0015012	protein RADIALIS-like 3%2C transcript variant X2;protein RADIALIS-like 3%2C transcript variant X1{ECO_0006239}
gene-LOC103946287	B	CK	2.0689	5.9911e-15	peroxidase N1-like{ECO_0006239}
gene-LOC125473195	B	CK	2.07484	7.20793e-17	AAA-ATPase At2g18193-like{ECO_0006239}
gene-LOC108868651	B	CK	2.07866	3.54637e-35	NAC domain-containing protein 83-like{ECO_0006239}
gene-LOC103945796	B	CK	2.0811	0.000405993	probable amino-acid acetyltransferase NAGS2%2C chloroplastic{ECO_0006239}
gene-LOC125468463	B	CK	2.08289	0.000127882	uncharacterized LOC125468463{ECO_0006239}
gene-LOC103940628	B	CK	2.08468	1.80619e-10	probable WRKY transcription factor 53%2C transcript variant X2{ECO_0006239};probable WRKY transcription factor 53%2C transcript variant X1{ECO_0006239}
gene-LOC103935793	B	CK	2.08533	2.61155e-18	1-aminocyclopropane-1-carboxylate synthase-like{ECO_0006239}
gene-LOC103949373	B	CK	2.08538	1.18275e-09	tropinone reductase homolog At2g29340-like{ECO_0006239}
gene-LOC103950467	B	CK	2.08793	1.6739e-25	60S ribosomal protein L7-2{ECO_0006239}
gene-LOC125469967	B	CK	2.08834	1.54785e-13	uncharacterized LOC125469967{ECO_0006239}
gene-LOC103966388	B	CK	2.09177	0.000239949	NAC domain-containing protein 90{ECO_0006239}
gene-LOC103945594	B	CK	2.09314	0.000667393	accelerated cell death 11{ECO_0006239}
gene-LOC103962861	B	CK	2.09334	2.15147e-05	probable receptor-like protein kinase At1g11050{ECO_0006239}
gene-LOC125468287	B	CK	2.09599	1.46241e-28	protein JINGUBANG-like{ECO_0006239}
gene-LOC103965295	B	CK	2.09648	0.000701194	serine/arginine-rich splicing factor SR30-like{ECO_0006239}
gene-LOC103947764	B	CK	2.10353	5.53916e-54	uncharacterized LOC103947764{ECO_0006239}
gene-LOC103946565	B	CK	2.10503	8.3274e-25	scarecrow-like protein 21{ECO_0006239}
gene-LOC125477251	B	CK	2.10564	9.47508e-06	uncharacterized LOC125477251
gene-LOC103959354	B	CK	2.10746	7.51553e-211	major strawberry allergen Fra a 1-3{ECO_0006239}
gene-LOC103950918	B	CK	2.11132	2.09522e-42	metalloendoproteinase 2-MMP{ECO_0006239}
gene-LOC103952495	B	CK	2.11308	0.000163069	uncharacterized LOC103952495%2C transcript variant X1{ECO_0006239};uncharacterized LOC103952495%2C transcript variant X2{ECO_0006239};uncharacterized LOC103952495%2C transcript variant X3{ECO_0006239};uncharacterized LOC103952495%2C transcript variant X4{ECO_0006239}
gene-LOC125469731	B	CK	2.1138	0.00465306	inositol oxygenase 4-like
gene-LOC103949839	B	CK	2.11445	0.000111624	cytochrome P450 71B34-like{ECO_0006239}
gene-LOC103962577	B	CK	2.11663	0.000167449	phloretin 4'-O-glucosyltransferase-like{ECO_0006239}
gene-LOC103932904	B	CK	2.11776	0.000155431	NAC domain-containing protein 60-like{ECO_0006239}
gene-LOC103950024	B	CK	2.11776	6.45072e-25	putative calcium-binding protein CML19%2C transcript variant X2{ECO_0006239};putative calcium-binding protein CML19%2C transcript variant X1{ECO_0006239}
gene-LOC125473055	B	CK	2.12135	4.87253e-08	probable disease resistance protein At5g66900
gene-LOC103935213	B	CK	2.12328	1.24105e-29	E3 ubiquitin-protein ligase PUB23{ECO_0006239}
gene-LOC125472184	B	CK	2.12704	1.96245e-80	uncharacterized LOC125472184
gene-LOC103935996	B	CK	2.13123	5.35961e-38	ethylene-responsive transcription factor ERF012{ECO_0006239}
gene-LOC103961073	B	CK	2.14133	1.0802e-05	beta-amylase 3%2C chloroplastic{ECO_0006239}
gene-LOC103954112	B	CK	2.14833	0.000231541	protein JINGUBANG-like{ECO_0006239}
gene-LOC103934605	B	CK	2.14857	1.34328e-05	signaling peptide TAXIMIN 2{ECO_0006239}
gene-LOC125475730	B	CK	2.14991	3.74809e-21	TMV resistance protein N-like%2C transcript variant X2{ECO_0006239};TMV resistance protein N-like%2C transcript variant X1{ECO_0006239}
gene-LOC125469347	B	CK	2.15166	1.99541e-72	uncharacterized LOC125469347{ECO_0006239}
gene-LOC103954502	B	CK	2.15451	4.63081e-09	uncharacterized LOC103954502%2C transcript variant X4{ECO_0006239};uncharacterized LOC103954502%2C transcript variant X5{ECO_0006239};uncharacterized LOC103954502%2C transcript variant X2{ECO_0006239};uncharacterized LOC103954502%2C transcript variant X3{ECO_0006239};uncharacterized LOC103954502%2C transcript variant X1{ECO_0006239}
gene-LOC103940516	B	CK	2.15713	0.000238569	probable flavin-containing monooxygenase 1{ECO_0006239}
gene-LOC103933936	B	CK	2.15737	7.87558e-11	uncharacterized LOC103933936{ECO_0006239}
gene-LOC103964464	B	CK	2.16321	1.11271e-22	uncharacterized LOC103964464
gene-LOC103947458	B	CK	2.16521	6.65493e-156	xyloglucan endotransglucosylase protein 1{ECO_0006239}
gene-LOC103947454	B	CK	2.1674	4.5444e-39	xyloglucan endotransglucosylase protein 1{ECO_0006239}
gene-LOC125480427	B	CK	2.17304	1.80627e-06	precursor of CEP14{ECO_0006239}
gene-LOC103961200	B	CK	2.17377	3.8387e-42	G-type lectin S-receptor-like serine/threonine-protein kinase B120{ECO_0006239}
gene-LOC103961564	B	CK	2.17645	9.68159e-14	F-box protein CPR1-like{ECO_0006239}
gene-LOC103964350	B	CK	2.177	8.05791e-18	F-box protein At1g61340{ECO_0006239}
gene-LOC103937833	B	CK	2.18244	1.63393e-06	aquaporin TIP4-1-like
gene-LOC103946634	B	CK	2.18618	1.86306e-39	probable BOI-related E3 ubiquitin-protein ligase 2{ECO_0006239}
gene-LOC103931522	B	CK	2.18693	0.00418935	L-type lectin-domain containing receptor kinase IX.1-like{ECO_0006239}
gene-LOC125474514	B	CK	2.19186	0.000391581	UDP-glycosyltransferase 71A16{ECO_0006239}
gene-LOC125475570	B	CK	2.19552	1.41648e-38	uncharacterized LOC125475570{ECO_0006239}
gene-LOC125476647	B	CK	2.19553	2.78428e-16	putative clathrin assembly protein At4g40080{ECO_0006239}
gene-LOC103963623	B	CK	2.19914	0.00227914	protein TERMINAL FLOWER 1-like
gene-LOC125473891	B	CK	2.20285	8.23685e-05	serine/threonine-protein kinase STN8%2C chloroplastic-like
gene-LOC103929974	B	CK	2.20413	3.13968e-11	transcription factor bHLH137%2C transcript variant X1{ECO_0006239};transcription factor bHLH137%2C transcript variant X2{ECO_0006239}
gene-LOC103940618	B	CK	2.20537	3.07495e-52	uncharacterized LOC103940618{ECO_0006239}
gene-LOC125480158	B	CK	2.21041	6.72908e-13	heat shock cognate 70 kDa protein-like{ECO_0006239}
gene-LOC103931879	B	CK	2.2108	1.42587e-39	MLP-like protein 328{ECO_0006239}
gene-LOC103967466	B	CK	2.21104	1.38094e-17	ethylene-responsive transcription factor 1B{ECO_0006239}
gene-LOC125474946	B	CK	2.21336	0.000102375	1-aminocyclopropane-1-carboxylate oxidase-like{ECO_0006239}
gene-LOC103963227	B	CK	2.2197	1.09329e-08	uncharacterized LOC103963227{ECO_0006239}
gene-LOC103945681	B	CK	2.22023	1.39947e-05	exocyst complex component EXO70H1-like{ECO_0006239}
gene-LOC103941900	B	CK	2.22112	7.15014e-28	ethylene-responsive transcription factor ERF109{ECO_0006239}
gene-LOC103943907	B	CK	2.22232	2.38346e-08	uncharacterized LOC103943907
gene-LOC103962998	B	CK	2.2228	1.72387e-06	disease resistance protein RPV1%2C transcript variant X2{ECO_0006239};disease resistance protein RPV1%2C transcript variant X1{ECO_0006239}
gene-LOC103949854	B	CK	2.23115	2.90931e-10	probable pectate lyase 5{ECO_0006239}
gene-LOC125470899	B	CK	2.23184	5.01188e-49	xyloglucan endotransglucosylase/hydrolase protein 22-like{ECO_0006239}
gene-LOC103958755	B	CK	2.23365	4.38476e-08	inactive protein RESTRICTED TEV MOVEMENT 2-like%2C transcript variant X2;inactive protein RESTRICTED TEV MOVEMENT 2-like%2C transcript variant X1
gene-LOC125475984	B	CK	2.2374	9.64235e-08	pectin acetylesterase 8-like%2C transcript variant X2{ECO_0006239};pectin acetylesterase 8-like%2C transcript variant X1{ECO_0006239}
gene-LOC125479539	B	CK	2.24444	0.00128488	cyclic nucleotide-gated ion channel 1-like
gene-LOC103933970	B	CK	2.24583	3.02552e-08	triacylglycerol lipase SDP1-like{ECO_0006239}
gene-LOC103950600	B	CK	2.24697	3.13228e-07	loganic acid O-methyltransferase-like
gene-LOC125474515	B	CK	2.25407	6.66679e-05	UDP-glycosyltransferase 71A16-like{ECO_0006239}
gene-LOC103951345	B	CK	2.25753	0.000971796	lecithin-cholesterol acyltransferase-like 1{ECO_0006239}
gene-LOC103943057	B	CK	2.26039	5.17818e-15	1-aminocyclopropane-1-carboxylate oxidase homolog 4-like{ECO_0006239}
gene-LOC103942339	B	CK	2.26094	2.80119e-68	calcium-binding protein KRP1-like{ECO_0006239}
gene-LOC103947456	B	CK	2.26563	2.56064e-69	xyloglucan endotransglucosylase protein 1-like{ECO_0006239}
gene-LOC125470203	B	CK	2.26575	1.40482e-87	probable 2-oxoglutarate-dependent dioxygenase AOP1{ECO_0006239}
gene-LOC103945363	B	CK	2.26663	4.99487e-09	serine/threonine-protein kinase ZRK7-like
gene-LOC125480455	B	CK	2.26896	8.86428e-10	putative disease resistance protein RGA1
gene-LOC103928849	B	CK	2.27337	5.87561e-09	F-box/kelch-repeat protein At3g23880-like{ECO_0006239}
gene-LOC103956117	B	CK	2.27588	4.78143e-05	methyl jasmonate esterase 1-like{ECO_0006239}
gene-LOC125468883	B	CK	2.2776	0.000208713	uncharacterized LOC125468883
gene-LOC125479994	B	CK	2.27868	0.000232061	uncharacterized LOC125479994{ECO_0006239}
gene-LOC103955957	B	CK	2.28262	4.05401e-09	temperature-induced lipocalin-1-like{ECO_0006239}
gene-LOC103935518	B	CK	2.28337	0.000438019	probable LRR receptor-like serine/threonine-protein kinase At3g47570
gene-LOC125467833	B	CK	2.28455	5.7073e-07	uncharacterized LOC125467833%2C transcript variant X2{ECO_0006239};uncharacterized LOC125467833%2C transcript variant X1{ECO_0006239}
gene-LOC103962297	B	CK	2.28486	1.51113e-44	calmodulin-binding protein 60 B{ECO_0006239}
gene-LOC103937468	B	CK	2.28499	9.02447e-22	tryptophan synthase alpha chain{ECO_0006239}
gene-LOC103941054	B	CK	2.28565	2.61311e-14	MLP-like protein 43
gene-LOC125471731	B	CK	2.29251	1.21535e-30	RING-H2 finger protein ATL3-like{ECO_0006239}
gene-LOC103933308	B	CK	2.29466	9.75478e-14	dehydration-responsive element-binding protein 1A{ECO_0006239}
gene-LOC103956669	B	CK	2.29477	0.0003543	primary amine oxidase{ECO_0006239}
gene-LOC103963474	B	CK	2.29636	2.69884e-54	disease resistance protein RUN1{ECO_0006239}
gene-LOC103946902	B	CK	2.29874	4.78233e-09	U-box domain-containing protein 21-like{ECO_0006239}
gene-LOC103934352	B	CK	2.30128	1.81071e-13	inositol-3-phosphate synthase-like{ECO_0006239}
gene-LOC125470823	B	CK	2.3034	1.54937e-25	E3 ubiquitin-protein ligase PUB23-like{ECO_0006239}
gene-LOC125477305	B	CK	2.30411	6.76548e-29	desiccation-related protein PCC13-62-like{ECO_0006239}
gene-LOC103929479	B	CK	2.30511	1.18047e-14	cytochrome P450 CYP82D47-like{ECO_0006239}
gene-LOC125473558	B	CK	2.30728	2.43851e-06	zeatin O-glucosyltransferase-like{ECO_0006239}
gene-LOC103951775	B	CK	2.31139	5.49219e-06	uncharacterized protein At4g26485{ECO_0006239}
gene-LOC103935151	B	CK	2.31144	2.37387e-05	serine carboxypeptidase-like 1%2C transcript variant X1{ECO_0006239};serine carboxypeptidase-like 1%2C transcript variant X2{ECO_0006239};serine carboxypeptidase-like 1%2C transcript variant X3{ECO_0006239}
gene-LOC103955725	B	CK	2.31749	0.000135112	receptor-like protein kinase FERONIA{ECO_0006239}
gene-LOC103943601	B	CK	2.32521	1.34186e-05	NADH dehydrogenase {ubiquinone} 1 alpha subcomplex subunit 8-B-like{ECO_0006239}
gene-LOC103949506	B	CK	2.32723	2.33656e-23	uncharacterized LOC103949506
gene-LOC103960095	B	CK	2.32757	2.65522e-62	uncharacterized LOC103960095{ECO_0006239}
gene-LOC103934619	B	CK	2.33405	6.4191e-09	bifunctional epoxide hydrolase 2{ECO_0006239}
gene-LOC103967423	B	CK	2.33436	2.95232e-58	U-box domain-containing protein 21-like{ECO_0006239}
gene-LOC103952162	B	CK	2.33677	5.50909e-55	annexin-like protein RJ4%2C transcript variant X2{ECO_0006239};annexin-like protein RJ4%2C transcript variant X1{ECO_0006239}
gene-LOC103943325	B	CK	2.34485	0.000382008	protein LEAD-SENSITIVE 1{ECO_0006239}
gene-LOC103928186	B	CK	2.34691	0.000262266	ethylene-responsive transcription factor ERF021-like{ECO_0006239}
gene-LOC103936498	B	CK	2.34814	9.22435e-06	kunitz type trypsin inhibitor 111-like{ECO_0006239}
gene-LOC103940319	B	CK	2.35088	4.72877e-08	protein DMR6-LIKE OXYGENASE 2-like{ECO_0006239}
gene-LOC103939454	B	CK	2.35367	6.64805e-07	NAC domain-containing protein 104%2C transcript variant X1{ECO_0006239};NAC domain-containing protein 104%2C transcript variant X2{ECO_0006239}
gene-LOC103961369	B	CK	2.35939	0.000410696	cysteine-rich repeat secretory protein 55{ECO_0006239}
gene-LOC125478334	B	CK	2.36376	2.63044e-05	disease resistance protein RUN1-like
gene-LOC103930956	B	CK	2.36388	1.62684e-99	TMV resistance protein N-like%2C transcript variant X1{ECO_0006239}
gene-LOC103957987	B	CK	2.36412	1.64263e-11	serine decarboxylase{ECO_0006239}
gene-LOC103951986	B	CK	2.3806	1.39239e-45	BAHD acyltransferase At5g47980{ECO_0006239}
gene-LOC125475552	B	CK	2.38367	7.87988e-59	UPF0481 protein At3g47200-like{ECO_0006239}
gene-LOC103967025	B	CK	2.38721	2.01207e-08	heavy metal-associated isoprenylated plant protein 23-like{ECO_0006239}
gene-LOC103931989	B	CK	2.41557	4.95077e-37	uncharacterized LOC103931989%2C transcript variant X2{ECO_0006239};uncharacterized LOC103931989%2C transcript variant X1{ECO_0006239}
gene-LOC103936317	B	CK	2.41736	0.000562292	LRR receptor-like serine/threonine-protein kinase IOS1{ECO_0006239}
gene-LOC125476505	B	CK	2.41775	8.3239e-08	receptor-like protein EIX2{ECO_0006239}
gene-LOC103958002	B	CK	2.42559	4.19433e-90	TMV resistance protein N{ECO_0006239}
gene-LOC103947087	B	CK	2.43465	1.06554e-37	uncharacterized LOC103947087
gene-LOC125473127	B	CK	2.43959	1.90443e-12	protein ALP1-like{ECO_0006239}
gene-LOC125470234	B	CK	2.44009	2.57973e-25	E3 ubiquitin-protein ligase APD2-like{ECO_0006239}
gene-LOC103962173	B	CK	2.44198	1.8284e-50	cationic peroxidase 1%2C transcript variant X1{ECO_0006239};cationic peroxidase 1%2C transcript variant X2{ECO_0006239}
gene-LOC103942464	B	CK	2.44339	3.13599e-06	allene oxide synthase 3-like{ECO_0006239}
gene-LOC103933896	B	CK	2.44695	0.000112928	cellulose synthase-like protein G3{ECO_0006239}
gene-LOC103960232	B	CK	2.46728	1.36934e-08	glutathione transferase GST 23{ECO_0006239}
gene-LOC125480456	B	CK	2.46998	0.000554612	uncharacterized LOC125480456
gene-LOC103926601	B	CK	2.47136	1.50224e-08	DEAD-box ATP-dependent RNA helicase 20-like{ECO_0006239}
gene-LOC103929825	B	CK	2.47214	3.17822e-22	cytosolic enolase 3-like%2C transcript variant X6{ECO_0006239};cytosolic enolase 3-like%2C transcript variant X3{ECO_0006239};cytosolic enolase 3-like%2C transcript variant X2{ECO_0006239};cytosolic enolase 3-like%2C transcript variant X1{ECO_0006239};cytosolic enolase 3-like%2C transcript variant X7{ECO_0006239};cytosolic enolase 3-like%2C transcript variant X5{ECO_0006239};cytosolic enolase 3-l…
gene-LOC103967758	B	CK	2.47566	8.25778e-32	calcium-transporting ATPase 2%2C plasma membrane-type{ECO_0006239}
gene-LOC103965244	B	CK	2.4889	8.37711e-07	abscisic stress-ripening protein 1-like{ECO_0006239}
gene-LOC103953114	B	CK	2.49307	9.44335e-29	probable glycerol-3-phosphate acyltransferase 3{ECO_0006239}
gene-LOC103942622	B	CK	2.49799	6.37802e-10	two-component response regulator ORR9{ECO_0006239}
gene-LOC103928058	B	CK	2.5017	1.4413e-05	thymocyte nuclear protein 1{ECO_0006239}
gene-LOC125473384	B	CK	2.50423	7.13877e-08	purple acid phosphatase-like{ECO_0006239}
gene-LOC103937812	B	CK	2.5121	6.99841e-54	dehydrin DHN3{ECO_0006239}
gene-LOC103960823	B	CK	2.51552	6.34133e-05	uncharacterized LOC103960823{ECO_0006239}
gene-LOC103935823	B	CK	2.51927	6.88897e-67	glutamate receptor 2.9-like%2C transcript variant X1{ECO_0006239};glutamate receptor 2.9-like%2C transcript variant X2{ECO_0006239};glutamate receptor 2.9-like%2C transcript variant X4{ECO_0006239};glutamate receptor 2.9-like%2C transcript variant X5{ECO_0006239};glutamate receptor 2.9-like%2C transcript variant X6{ECO_0006239};glutamate receptor 2.9-like%2C transcript variant X7{ECO_0006239};glu…
gene-LOC125479636	B	CK	2.53863	2.14641e-07	RNA-binding NOB1-like protein{ECO_0006239}
gene-LOC103957406	B	CK	2.54003	9.50121e-07	ascorbate transporter%2C chloroplastic-like%2C transcript variant X1;ascorbate transporter%2C chloroplastic-like%2C transcript variant X2;ascorbate transporter%2C chloroplastic-like%2C transcript variant X3{ECO_0006239}
gene-LOC103961271	B	CK	2.54051	9.20394e-05	MDIS1-interacting receptor like kinase 2%2C transcript variant X2{ECO_0006239};MDIS1-interacting receptor like kinase 2%2C transcript variant X3{ECO_0006239}
gene-LOC103964439	B	CK	2.5444	1.3737e-49	uncharacterized LOC103964439{ECO_0006239}
gene-LOC125474529	B	CK	2.55294	9.86815e-52	nicotinate-nucleotide pyrophosphorylase {carboxylating}%2C chloroplastic-like%2C transcript variant X4{ECO_0006239};nicotinate-nucleotide pyrophosphorylase {carboxylating}%2C chloroplastic-like%2C transcript variant X5{ECO_0006239};nicotinate-nucleotide pyrophosphorylase {carboxylating}%2C chloroplastic-like%2C transcript variant X1{ECO_0006239};nicotinate-nucleotide pyrophosphorylase {carboxylat…
gene-LOC103943771	B	CK	2.55623	5.60695e-50	probable WRKY transcription factor 53{ECO_0006239}
gene-LOC103932054	B	CK	2.55816	1.2381e-24	pirin-like protein{ECO_0006239}
gene-LOC125474653	B	CK	2.56984	8.17914e-25	uncharacterized LOC125474653{ECO_0006239}
gene-LOC103961180	B	CK	2.57152	3.28575e-06	cationic peroxidase 1-like{ECO_0006239}
gene-LOC103965387	B	CK	2.583	3.47489e-11	protein SRG1-like{ECO_0006239}
gene-LOC103941953	B	CK	2.58446	3.0574e-19	transcription factor MYB4{ECO_0006239}
gene-LOC125475238	B	CK	2.58706	0.00125477	MDIS1-interacting receptor like kinase 2-like{ECO_0006239}
gene-LOC103930686	B	CK	2.59263	1.15612e-40	GDSL lipase%2C transcript variant X1{ECO_0006239};GDSL lipase%2C transcript variant X2{ECO_0006239}
gene-LOC108865935	B	CK	2.59311	2.99393e-52	uncharacterized LOC108865935{ECO_0006239}
gene-LOC103964384	B	CK	2.59378	3.49337e-07	probable WRKY transcription factor 53%2C transcript variant X2{ECO_0006239};probable WRKY transcription factor 53%2C transcript variant X1{ECO_0006239}
gene-LOC103957779	B	CK	2.59724	1.29181e-08	uncharacterized LOC103957779%2C transcript variant X1;uncharacterized LOC103957779%2C transcript variant X2{ECO_0006239}
gene-LOC103962656	B	CK	2.59912	1.87262e-92	probable aquaporin NIP5-1%2C transcript variant X1{ECO_0006239};probable aquaporin NIP5-1%2C transcript variant X2{ECO_0006239}
gene-LOC103950717	B	CK	2.6044	1.24831e-49	protein DMR6-LIKE OXYGENASE 2{ECO_0006239}
gene-LOC125473537	B	CK	2.61245	1.65002e-11	brefeldin A-inhibited guanine nucleotide-exchange protein 4-like{ECO_0006239}
gene-LOC103961987	B	CK	2.61502	7.07394e-20	protein PHOSPHATE-INDUCED 1-like{ECO_0006239}
gene-LOC103954845	B	CK	2.66152	8.62225e-08	probable leucine-rich repeat receptor-like protein kinase At1g35710%2C transcript variant X2{ECO_0006239};probable leucine-rich repeat receptor-like protein kinase At1g35710%2C transcript variant X1{ECO_0006239}
gene-LOC103952517	B	CK	2.68629	0.00170897	putative 12-oxophytodienoate reductase 11{ECO_0006239}
gene-LOC103958789	B	CK	2.68703	1.37931e-08	transcription factor bHLH79-like%2C transcript variant X1{ECO_0006239};transcription factor bHLH79-like%2C transcript variant X2{ECO_0006239}
gene-LOC103958976	B	CK	2.69881	1.68793e-20	LRR repeats and ubiquitin-like domain-containing protein At2g30105{ECO_0006239}
gene-LOC103946908	B	CK	2.70364	6.92703e-33	nudix hydrolase 18%2C mitochondrial{ECO_0006239}
gene-LOC103933906	B	CK	2.70883	7.2804e-11	B3 domain-containing protein Os07g0563300{ECO_0006239}
gene-LOC103948000	B	CK	2.70994	0.00396834	uncharacterized protein C12B10.15c-like
gene-LOC125471916	B	CK	2.71014	1.00984e-60	U-box domain-containing protein 21-like{ECO_0006239}
gene-LOC103929530	B	CK	2.72278	9.16423e-09	uncharacterized LOC103929530
gene-LOC103936864	B	CK	2.72345	1.58207e-06	DEAD-box ATP-dependent RNA helicase 7-like%2C transcript variant X1{ECO_0006239};DEAD-box ATP-dependent RNA helicase 7-like%2C transcript variant X4{ECO_0006239};DEAD-box ATP-dependent RNA helicase 7-like%2C transcript variant X3{ECO_0006239};DEAD-box ATP-dependent RNA helicase 7-like%2C transcript variant X2{ECO_0006239}
gene-LOC103948230	B	CK	2.72577	7.29603e-07	protein DETOXIFICATION 12{ECO_0006239}
gene-LOC125480454	B	CK	2.72638	4.42557e-10	disease resistance RPP13-like protein 4
gene-LOC103959566	B	CK	2.73469	1.7991e-10	patatin-like protein 2
gene-LOC103948111	B	CK	2.73524	2.19051e-15	uncharacterized LOC103948111{ECO_0006239}
gene-LOC103955849	B	CK	2.73814	1.74471e-05	receptor-like protein EIX2
gene-LOC103952163	B	CK	2.73893	4.88624e-19	annexin-like protein RJ4{ECO_0006239}
gene-LOC103965759	B	CK	2.73896	9.38473e-10	zinc finger protein ZAT11-like{ECO_0006239}
gene-LOC103947145	B	CK	2.7568	2.75839e-11	tetraketide alpha-pyrone reductase 2%2C transcript variant X1{ECO_0006239};tetraketide alpha-pyrone reductase 2%2C transcript variant X2{ECO_0006239}
gene-LOC103967690	B	CK	2.77279	0.000406785	uncharacterized LOC103967690{ECO_0006239}
gene-LOC103955092	B	CK	2.78258	9.04684e-49	calcium-transporting ATPase 12%2C plasma membrane-type
gene-LOC103938905	B	CK	2.78558	0.000139069	cytochrome P450 71D11-like
gene-LOC103962184	B	CK	2.78584	8.28659e-05	protein LURP-one-related 10-like{ECO_0006239}
gene-LOC125475932	B	CK	2.78998	5.86473e-37	glutathione transferase GST 23-like{ECO_0006239}
gene-LOC103935253	B	CK	2.79315	4.79519e-56	mitogen-activated protein kinase kinase kinase 20-like{ECO_0006239}
gene-LOC103935192	B	CK	2.79452	1.76023e-223	probable glutathione S-transferase%2C transcript variant X2{ECO_0006239};probable glutathione S-transferase%2C transcript variant X1{ECO_0006239}
gene-LOC125476548	B	CK	2.82901	0.000681555	uncharacterized LOC125476548%2C transcript variant X2;uncharacterized LOC125476548%2C transcript variant X1{ECO_0006239}
gene-LOC125468137	B	CK	2.82911	6.13577e-82	probable glutathione S-transferase{ECO_0006239}
gene-LOC125479789	B	CK	2.82913	1.76054e-81	uncharacterized LOC125479789{ECO_0006239}
gene-LOC103929680	B	CK	2.83338	3.86814e-20	ethylene-responsive transcription factor ERF017{ECO_0006239}
gene-LOC103932979	B	CK	2.84011	1.20061e-32	ethylene-responsive transcription factor ERF014-like{ECO_0006239}
gene-LOC125471438	B	CK	2.84058	1.61006e-13	2-hydroxyisoflavanone dehydratase-like
gene-LOC103939014	B	CK	2.84703	3.21293e-37	protein SAR DEFICIENT 1
gene-LOC103956956	B	CK	2.85071	0.000179201	oligopeptide transporter 1-like
gene-LOC103958946	B	CK	2.85851	0.00040047	peroxidase 4{ECO_0006239}
gene-LOC103943304	B	CK	2.85983	6.29636e-65	putative wall-associated receptor kinase-like 16{ECO_0006239}
gene-LOC125476709	B	CK	2.86734	3.67897e-26	disease resistance protein RPV1-like{ECO_0006239}
gene-LOC103964171	B	CK	2.88453	1.81537e-18	uncharacterized LOC103964171{ECO_0006239}
gene-LOC103927466	B	CK	2.90011	4.52984e-06	auxin-responsive protein SAUR40{ECO_0006239}
gene-LOC103952538	B	CK	2.90924	2.72637e-16	serine/threonine-protein kinase-like protein CCR4{ECO_0006239}
gene-LOC103937436	B	CK	2.92259	1.47709e-17	mitochondrial uncoupling protein 5{ECO_0006239}
gene-LOC103936531	B	CK	2.93246	2.95408e-32	endochitinase{ECO_0006239}
gene-LOC103937769	B	CK	2.94189	1.73724e-07	MDIS1-interacting receptor like kinase 2-like{ECO_0006239}
gene-LOC103948412	B	CK	2.94752	2.15705e-06	uncharacterized LOC103948412
gene-LOC125475726	B	CK	2.96394	3.54444e-31	TMV resistance protein N-like%2C transcript variant X9;TMV resistance protein N-like%2C transcript variant X2;TMV resistance protein N-like%2C transcript variant X5;TMV resistance protein N-like%2C transcript variant X1;TMV resistance protein N-like%2C transcript variant X7{ECO_0006239};TMV resistance protein N-like%2C transcript variant X8{ECO_0006239};TMV resistance protein N-like%2C transcript…
gene-LOC103947108	B	CK	2.98633	4.70895e-05	glycosyltransferase BC10{ECO_0006239}
gene-LOC103957624	B	CK	2.99061	2.59003e-13	patatin-like protein 2
gene-LOC103950985	B	CK	2.99829	8.28563e-12	UDP-glycosyltransferase 83A1{ECO_0006239}
gene-LOC103932708	B	CK	2.99984	1.49266e-10	BON1-associated protein 2-like{ECO_0006239}
gene-LOC103961893	B	CK	3.00064	1.96846e-12	uncharacterized LOC103961893{ECO_0006239}
gene-LOC103948476	B	CK	3.00979	6.14056e-11	thaumatin-like protein 1a{ECO_0006239}
gene-LOC125475728	B	CK	3.01954	6.80678e-30	disease resistance protein Roq1-like%2C transcript variant X4;disease resistance protein Roq1-like%2C transcript variant X5;disease resistance protein Roq1-like%2C transcript variant X3{ECO_0006239};disease resistance protein Roq1-like%2C transcript variant X2{ECO_0006239};disease resistance protein Roq1-like%2C transcript variant X1{ECO_0006239}
gene-LOC103939050	B	CK	3.03992	9.98839e-52	calmodulin-binding protein 60 F{ECO_0006239}
gene-LOC125479874	B	CK	3.13489	3.57214e-27	uncharacterized LOC125479874{ECO_0006239}
gene-LOC103952203	B	CK	3.13763	9.44394e-14	U3 small nucleolar RNA-associated protein 21 homolog{ECO_0006239}
gene-LOC125468003	B	CK	3.14704	0.00024592	cysteine-rich receptor-like protein kinase 10%2C transcript variant X1{ECO_0006239};cysteine-rich receptor-like protein kinase 10%2C transcript variant X2{ECO_0006239}
gene-LOC103960521	B	CK	3.1497	3.73416e-22	dehydration-responsive element-binding protein 1D-like{ECO_0006239}
gene-LOC103929658	B	CK	3.1505	8.48211e-09	1-aminocyclopropane-1-carboxylate synthase 8-like{ECO_0006239}
gene-LOC103933758	B	CK	3.15387	5.64537e-05	probable potassium transporter 13
gene-LOC103939354	B	CK	3.19398	0.000253455	aspartic proteinase 36-like
gene-LOC125477983	B	CK	3.19771	7.78279e-27	glutathione S-transferase-like{ECO_0006239}
gene-LOC125470335	B	CK	3.21302	2.72634e-15	disease resistance protein RUN1-like%2C transcript variant X1{ECO_0006239};disease resistance protein RUN1-like%2C transcript variant X2{ECO_0006239}
gene-LOC125468488	B	CK	3.21465	4.96072e-10	UDP-glycosyltransferase 76E2-like%2C transcript variant X1{ECO_0006239};UDP-glycosyltransferase 76E2-like%2C transcript variant X2{ECO_0006239}
gene-LOC103956522	B	CK	3.22618	9.91963e-07	receptor-like cytoplasmic kinase 176{ECO_0006239}
gene-LOC108868521	B	CK	3.22946	0.000119026	receptor-like protein 6%2C transcript variant X2;receptor-like protein 6%2C transcript variant X1{ECO_0006239}
gene-LOC103935152	B	CK	3.23019	3.21258e-25	serine carboxypeptidase-like 1%2C transcript variant X2{ECO_0006239};serine carboxypeptidase-like 1%2C transcript variant X3{ECO_0006239};serine carboxypeptidase-like 1%2C transcript variant X1{ECO_0006239}
gene-LOC103955515	B	CK	3.25869	3.23683e-26	ethylene-responsive transcription factor ERF109-like{ECO_0006239}
gene-LOC103957447	B	CK	3.25878	5.02676e-24	receptor-like protein EIX2{ECO_0006239}
gene-LOC103957317	B	CK	3.27366	6.80267e-50	glutathione reductase%2C chloroplastic{ECO_0006239}
gene-LOC103959459	B	CK	3.29121	2.02897e-90	U-box domain-containing protein 21{ECO_0006239}
gene-LOC125472685	B	CK	3.32542	1.83278e-06	major pollen allergen Ole e 10-like
gene-LOC103957392	B	CK	3.32667	1.26792e-13	receptor-like protein EIX2%2C transcript variant X2{ECO_0006239};receptor-like protein EIX2%2C transcript variant X1{ECO_0006239};receptor-like protein EIX2%2C transcript variant X3{ECO_0006239}
gene-LOC103954111	B	CK	3.33375	5.77399e-09	dehydration-responsive element-binding protein 1E-like{ECO_0006239}
gene-LOC103943119	B	CK	3.35174	1.71797e-05	precursor of CEP14{ECO_0006239}
gene-LOC103952502	B	CK	3.36835	2.47106e-07	probable WRKY transcription factor 50{ECO_0006239}
gene-LOC103943048	B	CK	3.40724	0.000133769	pectinesterase-like{ECO_0006239}
gene-LOC103960022	B	CK	3.40727	7.13149e-19	UPF0481 protein At3g47200-like{ECO_0006239}
gene-LOC103957277	B	CK	3.41898	1.15047e-14	hyphally-regulated protein-like{ECO_0006239}
gene-LOC103934740	B	CK	3.43361	2.06556e-06	stemmadenine O-acetyltransferase-like{ECO_0006239}
gene-LOC103957586	B	CK	3.44371	3.39059e-10	uncharacterized LOC103957586
gene-LOC125478025	B	CK	3.46274	8.05152e-13	DNA replication licensing factor MCM7-like{ECO_0006239}
gene-LOC125479572	B	CK	3.4638	1.74483e-08	U-box domain-containing protein 19-like{ECO_0006239}
gene-LOC103965862	B	CK	3.48432	6.2373e-10	uncharacterized LOC103965862
gene-LOC108866417	B	CK	3.48663	3.16413e-06	uncharacterized LOC108866417%2C transcript variant X1;uncharacterized LOC108866417%2C transcript variant X2
gene-LOC103967709	B	CK	3.49743	3.08076e-16	serine/threonine-protein kinase-like protein CCR4{ECO_0006239}
gene-LOC125470060	B	CK	3.49852	9.08233e-27	receptor-like protein kinase FERONIA{ECO_0006239}
gene-LOC103931849	B	CK	3.50295	9.9108e-11	dehydration-responsive element-binding protein 1E-like{ECO_0006239}
gene-LOC103948960	B	CK	3.50391	4.76872e-21	zinc finger protein ZAT12-like{ECO_0006239}
gene-LOC103932710	B	CK	3.51161	1.32198e-23	BON1-associated protein 2-like{ECO_0006239}
gene-LOC103957821	B	CK	3.51691	4.26291e-12	E3 ubiquitin-protein ligase PUB23-like{ECO_0006239}
gene-LOC103958164	B	CK	3.51706	4.76684e-13	probable WRKY transcription factor 53{ECO_0006239}
gene-LOC103953105	B	CK	3.53293	8.35661e-06	transcription factor MYB108{ECO_0006239}
gene-LOC103958701	B	CK	3.53476	3.18365e-05	expansin-A1-like{ECO_0006239}
gene-LOC103950248	B	CK	3.5422	2.18545e-30	ethylene-responsive transcription factor ERF017{ECO_0006239}
gene-LOC108865468	B	CK	3.55177	9.8403e-21	cytochrome P450 736A117-like
gene-LOC103932713	B	CK	3.5647	4.16484e-60	BON1-associated protein 2-like{ECO_0006239}
gene-LOC103936857	B	CK	3.56596	1.41972e-40	disease resistance protein RPM1{ECO_0006239}
gene-LOC125477982	B	CK	3.56713	2.67921e-35	L-type lectin-domain containing receptor kinase IX.1-like{ECO_0006239}
gene-LOC103953364	B	CK	3.57018	2.93331e-40	replication protein A 70 kDa DNA-binding subunit E-like%2C transcript variant X5{ECO_0006239};replication protein A 70 kDa DNA-binding subunit E-like%2C transcript variant X3{ECO_0006239};replication protein A 70 kDa DNA-binding subunit E-like%2C transcript variant X1{ECO_0006239};replication protein A 70 kDa DNA-binding subunit E-like%2C transcript variant X2{ECO_0006239};replication protein A 7…
gene-LOC103942434	B	CK	3.62851	9.77807e-13	plasma membrane ATPase 1-like
gene-LOC103957589	B	CK	3.67742	5.48376e-18	uncharacterized LOC103957589%2C transcript variant X2{ECO_0006239};uncharacterized LOC103957589%2C transcript variant X1{ECO_0006239}
gene-LOC103963222	B	CK	3.68178	3.5464e-10	protein NRT1/ PTR FAMILY 8.2%2C transcript variant X1;protein NRT1/ PTR FAMILY 8.2%2C transcript variant X2
gene-LOC103949120	B	CK	3.69357	9.45889e-14	class V chitinase{ECO_0006239}
gene-LOC103955141	B	CK	3.70451	2.07415e-81	peroxidase P7{ECO_0006239}
gene-LOC103964070	B	CK	3.74815	4.14292e-22	putative calcium-binding protein CML19{ECO_0006239}
gene-LOC125475504	B	CK	3.77651	1.92555e-17	putative disease resistance protein RGA3%2C transcript variant X2{ECO_0006239};putative disease resistance protein RGA3%2C transcript variant X1{ECO_0006239}
gene-LOC103950602	B	CK	3.77657	6.6823e-08	loganic acid O-methyltransferase-like{ECO_0006239}
gene-LOC103954665	B	CK	3.78275	5.226e-40	G-type lectin S-receptor-like serine/threonine-protein kinase LECRK2{ECO_0006239}
gene-LOC103928485	B	CK	3.80833	3.00981e-90	AAA-ATPase ASD%2C mitochondrial{ECO_0006239}
gene-LOC125467983	B	CK	3.83984	2.13832e-10	G-type lectin S-receptor-like serine/threonine-protein kinase At1g67520
gene-LOC108866979	B	CK	3.84207	6.80666e-15	probable carboxylesterase 12{ECO_0006239}
gene-LOC125468002	B	CK	3.84982	2.58849e-113	probable glutathione S-transferase
gene-LOC103930682	B	CK	3.85555	1.12042e-120	GDSL esterase/lipase 1-like
gene-LOC103951171	B	CK	3.87099	1.40008e-11	disease resistance protein Roq1-like%2C transcript variant X1{ECO_0006239};disease resistance protein Roq1-like%2C transcript variant X2{ECO_0006239};disease resistance protein Roq1-like%2C transcript variant X5{ECO_0006239};disease resistance protein Roq1-like%2C transcript variant X6{ECO_0006239};disease resistance protein Roq1-like%2C transcript variant X4{ECO_0006239};disease resistance prote…
gene-LOC125477343	B	CK	3.88033	2.34899e-08	pectinesterase inhibitor{ECO_0006239}
gene-LOC125479225	B	CK	3.88206	1.89092e-05	disease resistance protein RUN1-like{ECO_0006239}
gene-LOC103947947	B	CK	3.90171	1.81371e-23	ethylene-responsive transcription factor ERF022{ECO_0006239}
gene-LOC103953533	B	CK	3.93869	2.08513e-06	uncharacterized LOC103953533{ECO_0006239}
gene-LOC103955114	B	CK	3.94537	2.4386e-07	protein trichome birefringence-like 43
gene-LOC125469279	B	CK	3.9835	2.45751e-43	disease resistance protein At4g27190-like
gene-LOC125469390	B	CK	3.98744	1.52002e-06	cellulose synthase-like protein G3%2C transcript variant X1{ECO_0006239};cellulose synthase-like protein G3%2C transcript variant X2{ECO_0006239}
gene-LOC103936497	B	CK	3.98868	1.15566e-07	kunitz type trypsin inhibitor 111-like{ECO_0006239}
gene-LOC103941158	B	CK	4.0127	7.84179e-25	disease resistance protein RPV1{ECO_0006239}
gene-LOC103929427	B	CK	4.03634	1.04199e-58	disease resistance protein RPV1{ECO_0006239}
gene-LOC125478375	B	CK	4.04469	6.95878e-17	disease resistance protein RGA2-like
gene-LOC103932709	B	CK	4.084	4.62967e-06	BON1-associated protein 2-like{ECO_0006239}
gene-LOC125476545	B	CK	4.10096	8.06031e-08	probable LRR receptor-like serine/threonine-protein kinase At1g56130{ECO_0006239}
gene-LOC125467825	B	CK	4.10253	1.1048e-19	AAA-ATPase ASD%2C mitochondrial-like{ECO_0006239}
gene-LOC125475727	B	CK	4.10457	4.00994e-07	disease resistance protein Roq1-like%2C transcript variant X4;disease resistance protein Roq1-like%2C transcript variant X5;disease resistance protein Roq1-like%2C transcript variant X3{ECO_0006239};disease resistance protein Roq1-like%2C transcript variant X2{ECO_0006239};disease resistance protein Roq1-like%2C transcript variant X1{ECO_0006239}
gene-LOC103957588	B	CK	4.13731	1.40818e-23	uncharacterized LOC103957588{ECO_0006239}
gene-LOC103932712	B	CK	4.1472	2.38035e-49	BON1-associated protein 2-like{ECO_0006239}
gene-LOC103949933	B	CK	4.24055	7.09832e-104	cytochrome P450 71B34-like
gene-LOC125470134	B	CK	4.26799	1.02823e-09	protein JINGUBANG-like{ECO_0006239}
gene-LOC103956892	B	CK	4.28293	1.82715e-21	disease resistance protein RPV1-like%2C transcript variant X1{ECO_0006239};disease resistance protein RPV1-like%2C transcript variant X2{ECO_0006239};disease resistance protein RPV1-like%2C transcript variant X3{ECO_0006239}
gene-LOC103952607	B	CK	4.3057	1.0207e-06	sulfate transporter 1.2-like
gene-LOC103946987	B	CK	4.34026	9.32142e-28	uncharacterized LOC103946987
gene-LOC103932962	B	CK	4.40293	1.29169e-10	WAT1-related protein At4g08290{ECO_0006239}
gene-LOC103937614	B	CK	4.4624	1.0116e-05	magnesium transporter MRS2-4-like
gene-LOC125479715	B	CK	4.47437	4.58888e-226	protein EDS1L-like{ECO_0006239}
gene-LOC103938553	B	CK	4.53124	2.04873e-14	receptor-like protein kinase ANXUR2{ECO_0006239}
gene-LOC103949493	B	CK	4.54214	6.79198e-08	disease resistance protein RUN1{ECO_0006239}
gene-LOC125468107	B	CK	4.61081	7.74907e-09	receptor-like protein EIX1
gene-LOC103946959	B	CK	4.63021	1.15799e-23	tricyclene synthase EBOS%2C chloroplastic{ECO_0006239}
gene-LOC103965199	B	CK	4.63678	1.52498e-18	salicylic acid-binding protein 2{ECO_0006239}
gene-LOC103956473	B	CK	4.63831	3.20965e-08	UPF0481 protein At3g47200-like{ECO_0006239}
gene-LOC103958251	B	CK	4.69347	2.47961e-68	late embryogenesis abundant protein At1g64065-like
gene-LOC103965832	B	CK	4.75532	2.81426e-16	glutaredoxin{ECO_0006239}
gene-LOC103951619	B	CK	4.75865	1.74113e-09	1-aminocyclopropane-1-carboxylate synthase 8-like%2C transcript variant X2{ECO_0006239};1-aminocyclopropane-1-carboxylate synthase 8-like%2C transcript variant X1{ECO_0006239}
gene-LOC103958085	B	CK	4.77302	7.369e-05	receptor-like protein EIX2
gene-LOC103967193	B	CK	4.81271	3.38733e-05	fumarate hydratase 1%2C mitochondrial-like{ECO_0006239}
gene-LOC103954121	B	CK	4.90136	8.7988e-19	3-dehydrosphinganine reductase TSC10A-like{ECO_0006239}
gene-LOC103943448	B	CK	4.90952	2.49043e-05	cyclic nucleotide-gated ion channel 1-like{ECO_0006239}
gene-LOC103967184	B	CK	4.93979	1.47553e-09	nucleolar GTP-binding protein 1-like{ECO_0006239}
gene-LOC103945426	B	CK	5.04954	1.80375e-05	seed biotin-containing protein SBP65{ECO_0006239}
gene-LOC125468949	B	CK	5.10566	1.99922e-62	uncharacterized LOC125468949
gene-LOC125473705	B	CK	5.16757	5.48948e-10	uncharacterized LOC125473705
gene-LOC103954689	B	CK	5.20619	7.87958e-06	ABC transporter G family member STR2-like
gene-LOC125473034	B	CK	5.27482	1.01466e-08	pentatricopeptide repeat-containing protein At5g42310%2C chloroplastic-like%2C transcript variant X1{ECO_0006239}
gene-LOC103949387	B	CK	5.30775	1.58879e-08	NADPH-dependent aldo-keto reductase%2C chloroplastic{ECO_0006239}
gene-LOC103946958	B	CK	5.32314	7.33027e-47	tricyclene synthase EBOS%2C chloroplastic-like
gene-LOC125468009	B	CK	5.32691	5.17278e-13	GDSL esterase/lipase At1g28610-like{ECO_0006239}
gene-LOC103966711	B	CK	5.32785	9.28075e-09	endoglucanase 2
gene-LOC103935471	B	CK	5.33133	2.99738e-20	disease resistance protein RPV1{ECO_0006239}
gene-LOC103940010	B	CK	5.42058	5.44886e-05	chloroplast envelope quinone oxidoreductase homolog{ECO_0006239}
gene-LOC125477440	B	CK	5.4519	3.97559e-43	stress-response A/B barrel domain-containing protein HS1-like{ECO_0006239}
gene-LOC125469630	B	CK	5.48382	3.13261e-06	probable LRR receptor-like serine/threonine-protein kinase At4g29180%2C transcript variant X2{ECO_0006239};probable LRR receptor-like serine/threonine-protein kinase At4g29180%2C transcript variant X3{ECO_0006239};probable LRR receptor-like serine/threonine-protein kinase At4g29180%2C transcript variant X1{ECO_0006239}
gene-LOC103956519	B	CK	5.52769	5.75334e-36	uncharacterized LOC103956519{ECO_0006239}
gene-LOC125469203	B	CK	5.5532	5.89692e-07	LEAF RUST 10 DISEASE-RESISTANCE LOCUS RECEPTOR-LIKE PROTEIN KINASE-like 1.2{ECO_0006239}
gene-LOC125468208	B	CK	5.6407	2.09428e-05	UBX domain-containing protein 1-like{ECO_0006239}
gene-LOC103940893	B	CK	5.77436	6.51647e-43	protein LEAD-SENSITIVE 1{ECO_0006239}
gene-LOC125472936	B	CK	5.79799	9.66744e-63	non-functional pseudokinase ZED1-like%2C transcript variant X15{ECO_0006239};non-functional pseudokinase ZED1-like%2C transcript variant X12{ECO_0006239};non-functional pseudokinase ZED1-like%2C transcript variant X16{ECO_0006239};non-functional pseudokinase ZED1-like%2C transcript variant X13{ECO_0006239};non-functional pseudokinase ZED1-like%2C transcript variant X8{ECO_0006239};non-functional …
gene-LOC103934294	B	CK	5.8243	1.35381e-05	receptor-like protein 2{ECO_0006239}
gene-LOC103936505	B	CK	5.85016	6.29188e-06	fatty-acid-binding protein 3%2C chloroplastic%2C transcript variant X4;fatty-acid-binding protein 3%2C chloroplastic%2C transcript variant X1{ECO_0006239};fatty-acid-binding protein 3%2C chloroplastic%2C transcript variant X2{ECO_0006239};fatty-acid-binding protein 3%2C chloroplastic%2C transcript variant X3{ECO_0006239}
gene-LOC103955950	B	CK	5.94288	1.74314e-20	LRR receptor-like serine/threonine-protein kinase FEI 1{ECO_0006239}
gene-LOC103951870	B	CK	6.00744	3.08584e-06	probable disease resistance protein At5g66890{ECO_0006239}
gene-LOC103949423	B	CK	6.05841	1.51795e-18	laccase-7-like{ECO_0006239}
gene-LOC125469986	B	CK	6.13025	1.62965e-06	CST complex subunit TEN1-like%2C transcript variant X1{ECO_0006239};CST complex subunit TEN1-like%2C transcript variant X2{ECO_0006239}
gene-LOC125480661	B	CK	6.27129	1.58044e-20	probable LRR receptor-like serine/threonine-protein kinase At3g47570{ECO_0006239}
gene-LOC103951011	B	CK	6.39689	5.73543e-09	phosphatidylinositol 3%2C4%2C5-trisphosphate 3-phosphatase and protein-tyrosine-phosphatase PTEN1-like
gene-LOC103931603	B	CK	6.40687	1.74119e-06	transcription factor MAMYB-like%2C transcript variant X2{ECO_0006239};transcription factor MAMYB-like%2C transcript variant X1{ECO_0006239};transcription factor MAMYB-like%2C transcript variant X8{ECO_0006239};transcription factor MAMYB-like%2C transcript variant X4{ECO_0006239};transcription factor MAMYB-like%2C transcript variant X3{ECO_0006239};transcription factor MAMYB-like%2C transcript var…
gene-LOC125479754	B	CK	6.46205	1.4625e-13	uncharacterized LOC125479754%2C transcript variant X5{ECO_0006239};uncharacterized LOC125479754%2C transcript variant X4{ECO_0006239};uncharacterized LOC125479754%2C transcript variant X3{ECO_0006239};uncharacterized LOC125479754%2C transcript variant X2{ECO_0006239};uncharacterized LOC125479754%2C transcript variant X1{ECO_0006239}
gene-LOC125473180	B	CK	6.4736	2.72121e-17	ATP-dependent zinc metalloprotease FTSH%2C chloroplastic-like{ECO_0006239}
gene-LOC103931174	B	CK	6.51415	0.000107395	(-)-germacrene D synthase-like
gene-LOC103940050	B	CK	6.63137	6.10434e-24	glucan endo-1%2C3-beta-glucosidase-like{ECO_0006239}
gene-LOC125468376	B	CK	6.67131	9.98534e-07	probable disease resistance protein At4g27220%2C transcript variant X1
gene-LOC125475396	B	CK	6.70083	1.01092e-18	uncharacterized LOC125475396
gene-LOC103936557	B	CK	6.79242	1.8163e-07	cyclic nucleotide-gated ion channel 1-like%2C transcript variant X1{ECO_0006239}
gene-LOC125472441	B	CK	6.8189	1.32489e-10	dehydrin COR47-like
gene-LOC108866614	B	CK	6.88165	1.86727e-07	UDP-N-acetylglucosamine diphosphorylase 1-like
gene-LOC103939704	B	CK	6.96754	4.34404e-11	L-ascorbate oxidase homolog
gene-LOC125473263	B	CK	7.04687	5.92659e-08	uncharacterized LOC125473263%2C transcript variant X2;uncharacterized LOC125473263%2C transcript variant X1{ECO_0006239}
gene-LOC103950243	B	CK	7.08993	3.67491e-08	uncharacterized LOC103950243{ECO_0006239}
gene-LOC103958558	B	CK	7.09702	1.08538e-08	CASP-like protein 1E2{ECO_0006239}
gene-LOC125470769	B	CK	7.13888	5.40826e-08	uncharacterized LOC125470769{ECO_0006239}
gene-LOC103967119	B	CK	7.13938	7.226e-16	3%2C7-dimethylxanthine N-methyltransferase 1-like
gene-LOC103951869	B	CK	7.17862	1.92165e-08	UPF0481 protein At3g47200{ECO_0006239}
gene-LOC103939494	B	CK	7.1884	8.76786e-12	phosphomannomutase%2C transcript variant X1{ECO_0006239};phosphomannomutase%2C transcript variant X2{ECO_0006239}
gene-LOC125476930	B	CK	7.20321	3.13247e-08	proline-rich receptor-like protein kinase PERK5{ECO_0006239}
gene-LOC103938708	B	CK	7.20681	2.04823e-08	disease resistance protein RPV1{ECO_0006239}
gene-LOC125476550	B	CK	7.20878	4.18766e-09	acyl-coenzyme A thioesterase 13-like{ECO_0006239}
gene-LOC103928065	B	CK	7.39804	6.91828e-09	mogroside IE synthase-like{ECO_0006239}
gene-LOC125476926	B	CK	7.54621	8.80123e-11	(-)-germacrene D synthase-like
gene-LOC125475401	B	CK	7.57034	1.76336e-09	uncharacterized LOC125475401
gene-LOC103963593	B	CK	7.57206	2.24952e-18	uncharacterized LOC103963593
gene-LOC125471861	B	CK	7.73556	9.97837e-19	rust resistance kinase Lr10-like{ECO_0006239}
gene-LOC125473224	B	CK	7.74232	1.42148e-09	disease resistance protein RPV1-like
gene-LOC125471279	B	CK	7.76135	2.08945e-09	GRAS family protein RAD1-like
gene-LOC103940431	B	CK	7.78177	1.6708e-10	salutaridine reductase-like{ECO_0006239}
gene-LOC103949230	B	CK	7.78177	1.6708e-10	salutaridine reductase{ECO_0006239}
gene-LOC103939855	B	CK	7.86224	2.1245e-10	bifunctional phosphatase IMPL2%2C chloroplastic-like{ECO_0006239}
gene-LOC103944252	B	CK	7.9872	5.72635e-10	GDSL esterase/lipase At1g28580-like{ECO_0006239}
gene-LOC125480913	B	CK	8.0401	4.60309e-81	uncharacterized LOC125480913
gene-LOC125471881	B	CK	8.04904	8.71491e-11	uncharacterized LOC125471881
gene-LOC108868165	B	CK	8.0741	2.89343e-11	peptidyl-prolyl cis-trans isomerase FKBP65-like
gene-LOC103968118	B	CK	8.21082	5.53238e-11	rust resistance kinase Lr10-like{ECO_0006239}
gene-LOC103959515	B	CK	8.30006	2.2273e-11	receptor-like protein 7{ECO_0006239}
gene-LOC103967267	B	CK	8.33894	1.69402e-11	protein disulfide-isomerase 5-3-like{ECO_0006239}
gene-LOC103941137	B	CK	8.38979	9.72827e-12	cysteine-rich receptor-like protein kinase 15%2C transcript variant X4;cysteine-rich receptor-like protein kinase 15%2C transcript variant X1{ECO_0006239};cysteine-rich receptor-like protein kinase 15%2C transcript variant X2{ECO_0006239};cysteine-rich receptor-like protein kinase 15%2C transcript variant X3{ECO_0006239}
gene-LOC103967895	B	CK	8.53479	2.95942e-12	zinc finger protein CONSTANS-LIKE 5{ECO_0006239}
gene-LOC108866266	B	CK	8.60532	1.42414e-12	disease resistance protein RPV1-like{ECO_0006239}
gene-LOC125478130	B	CK	8.60576	1.46282e-12	probable LRR receptor-like serine/threonine-protein kinase At1g53440
gene-LOC125474707	B	CK	8.88401	2.5025e-13	sigma intracellular receptor 2-like{ECO_0006239}
gene-LOC125476541	B	CK	8.91215	7.96687e-10	probable LRR receptor-like serine/threonine-protein kinase At1g56130%2C transcript variant X1{ECO_0006239};probable LRR receptor-like serine/threonine-protein kinase At1g56130%2C transcript variant X2{ECO_0006239}
gene-LOC125475567	B	CK	9.16356	5.37604e-36	major strawberry allergen Fra a 1-3-like{ECO_0006239}
gene-LOC103958753	B	CK	9.43084	3.96916e-15	probable aldehyde dehydrogenase{ECO_0006239}
gene-LOC125476490	B	CK	9.43383	4.82385e-15	putative germin-like protein 2-1{ECO_0006239}
gene-LOC103943829	B	CK	9.69781	6.91816e-71	uncharacterized LOC103943829
gene-LOC103939046	B	CK	9.98155	0.00311168	major strawberry allergen Fra a 1-3-like{ECO_0006239}
gene-LOC103936676	B	CK	10.3623	9.66657e-35	cucurbitadienol 11-hydroxylase-like{ECO_0006239}
